# Supplementary material for: Tri­cyclo­[3.3.1.03,7]nonane-3,7-diyl bis­(4-methyl­benzene­sulfonate)
Source: Acta Crystallogr Sect E Struct Rep Online. 2013 Aug 23;69(Pt 9):o1464–5. doi: 10.1107/S1600536813023234 (PMC3884498; doi:10.1107/S1600536813023234)
Supplement: Supplementary file 1 [file e-69-o1464-sup1.cif]

##############################################################################
#                                                                            #
# This CIF contains the data in a paper accepted for publication in          #
# Acta Crystallographica Section E. It conforms to the requirements of       #
# Notes for Authors for Acta Crystallographica Section E, and has been       #
# peer reviewed under the auspices of the IUCr Commission on Journals.       #
#                                                                            #
# Full details of the Crystallographic Information File format               #
# are given in the paper "The Crystallographic Information File (CIF):       #
# a New Standard Archive File for Crystallography" by S. R. Hall, F. H.      #
# Allen and I. D. Brown [Acta Cryst. (1991), A47, 655-685].                  #
#                                                                            #
# The current version of the core CIF dictionary is obtainable from          #
# ftp://ftp.iucr.org/pub/cif_core.dic.                                       #
#                                                                            #
# Software is freely available for graphical display of the structure(s)     #
# in this CIF. For information consult the CIF software page                 #
# http://www.iucr.org/resources/cif/software.                                #
#                                                                            #
# This file may be used for bona fide research purposes within the           #
# scientific community so long as proper attribution is given to the journal # 
# article from which it was obtained.                                        #
#                                                                            #
##############################################################################
data_I
_audit_creation_method     SHELXL-97
_journal_date_recd_electronic     2013-04-13
_journal_date_accepted     2013-08-19
_journal_name_full     'Acta Crystallographica, Section E'
_journal_year     2013
_journal_volume     69
_journal_issue      9
_journal_page_first     o1464
_journal_page_last     o1465
_journal_paper_category     QO
_journal_paper_doi     10.1107/S1600536813023234
_journal_coeditor_code     FB2286
_publ_contact_author_name     'Savvas Ioannou'
_publ_contact_author_address
;
Chemistry Department
University of Cyprus
Nicosia
1678
Cyprus
;
_publ_contact_author_email     'ioannou.savvas@ucy.ac.cy'
_publ_contact_author_fax     '+357 2289 2801'
_publ_contact_author_phone     '+357 2289 2796'
_publ_section_title
;
Tricyclo[3.3.1.0^3,7^]nonane-3,7-diyl bis(4-methylbenzenesulfonate)
;
loop_
    _publ_author_name
    _publ_author_footnote
    _publ_author_address
    'Ioannou, Savvas' .
;
Chemistry Department
University of Cyprus
Nicosia
1678
Cyprus
;
    'Moushi, Eleni' .
;
Chemistry Department
University of Cyprus
Nicosia
1678
Cyprus
;
_chemical_name_systematic
;
Tricyclo[3.3.1.0^3,7^]nonane-3,7-diyl bis(4-methylbenzenesulfonate)
;
_chemical_name_common     ?
_chemical_formula_moiety     'C23 H26 O6 S2'
_chemical_formula_sum     'C23 H26 O6 S2'
_chemical_formula_iupac     'C23 H26 O6 S2'
_chemical_formula_weight     462.58
_chemical_melting_point_gt     418
_chemical_melting_point_lt     421
_symmetry_cell_setting     monoclinic
_symmetry_space_group_name_H-M     'C 2/c'
_symmetry_space_group_name_Hall     '-C 2yc'
loop_
    _symmetry_equiv_pos_as_xyz
    'x, y, z'
    '-x, y, -z+1/2'
    'x+1/2, y+1/2, z'
    '-x+1/2, y+1/2, -z+1/2'
    '-x, -y, -z'
    'x, -y, z-1/2'
    '-x+1/2, -y+1/2, -z'
    'x+1/2, -y+1/2, z-1/2'
_cell_length_a     22.3068(8)
_cell_length_b     7.5667(2)
_cell_length_c     12.7114(5)
_cell_angle_alpha     90.00
_cell_angle_beta     98.837(4)
_cell_angle_gamma     90.00
_cell_volume     2120.07(13)
_cell_formula_units_Z     4
_cell_measurement_reflns_used     8343
_cell_measurement_theta_min     3.6780
_cell_measurement_theta_max     28.8000
_cell_measurement_temperature     100(2)
_exptl_crystal_description     'needle'
_exptl_crystal_colour     'Colourless'
_exptl_crystal_size_max     0.68
_exptl_crystal_size_mid     0.20
_exptl_crystal_size_min     0.05
_exptl_crystal_density_diffrn     1.449
_exptl_crystal_density_meas     ?
_exptl_crystal_density_method     'not measured'
_exptl_crystal_F_000     976
_exptl_absorpt_coefficient_mu     0.291
_exptl_absorpt_correction_type     multi-scan
_exptl_absorpt_process_details
                               '(<i>CrysAlis RED</i>; Oxford Diffraction, 2009)'
_exptl_absorpt_correction_T_min     0.933
_exptl_absorpt_correction_T_max     0.986
_diffrn_ambient_temperature     100(2)
_diffrn_radiation_type     MoK\a
_diffrn_radiation_wavelength     0.71073
_diffrn_radiation_monochromator     'mirror'
_diffrn_measurement_device_type     'Oxford Diffraction SuperNova'
_diffrn_measurement_method     '\w scans'
_diffrn_detector_area_resol_mean     10.4223
_diffrn_reflns_number     17770
_diffrn_reflns_av_R_equivalents     0.0340
_diffrn_reflns_av_sigmaI/netI     0.0173
_diffrn_reflns_theta_min     2.85
_diffrn_reflns_theta_max     27.49
_diffrn_reflns_theta_full     27.49
_diffrn_measured_fraction_theta_max     0.993
_diffrn_measured_fraction_theta_full     0.993
_diffrn_reflns_limit_h_min     -28
_diffrn_reflns_limit_h_max     28
_diffrn_reflns_limit_k_min     -9
_diffrn_reflns_limit_k_max     9
_diffrn_reflns_limit_l_min     -16
_diffrn_reflns_limit_l_max     15
_diffrn_standards_number     0
_diffrn_standards_interval_count     .
_diffrn_standards_interval_time     .
_diffrn_standards_decay_%     ?
_refine_special_details
;
Refinement of <i>F</i>^2^ against ALL reflections. The weighted <i>R</i>-factor
<i>wR</i> and goodness of fit <i>S</i> are based on <i>F</i>^2^, conventional
<i>R</i>-factors <i>R</i> are based on <i>F</i>, with <i>F</i> set to zero for
negative <i>F</i>^2^. The threshold expression of <i>F</i>^2^ >
\s(<i>F</i>^2^) is used only for calculating <i>R</i>-factors(gt) <i>etc</i>.
and is not relevant to the choice of reflections for refinement.
<i>R</i>-factors based on <i>F</i>^2^ are statistically about twice as large
as those based on <i>F</i>, and <i>R</i>- factors based on ALL data will be
even larger.
;
_reflns_number_total     2420
_reflns_number_gt     2210
_reflns_threshold_expression     I>2sigma(I)
_refine_ls_structure_factor_coef     Fsqd
_refine_ls_matrix_type     full
_refine_ls_R_factor_all     0.0350
_refine_ls_R_factor_gt     0.0317
_refine_ls_wR_factor_gt     0.0864
_refine_ls_wR_factor_ref     0.0885
_refine_ls_goodness_of_fit_ref     1.086
_refine_ls_restrained_S_all     1.086
_refine_ls_number_reflns     2420
_refine_ls_number_parameters     142
_refine_ls_number_restraints     0
_refine_ls_number_constraints     55
_refine_ls_hydrogen_treatment     constr
_refine_ls_weighting_scheme     calc
_refine_ls_weighting_details
         'calc w=1/[\s^2^(Fo^2^)+(0.0398P)^2^+2.9805P] where P=(Fo^2^+2Fc^2^)/3'
_atom_sites_solution_hydrogens     difmap
_atom_sites_solution_primary     direct
_atom_sites_solution_secondary     difmap
_refine_ls_shift/su_max     0.002
_refine_ls_shift/su_mean     0.000
_refine_diff_density_max     0.456
_refine_diff_density_min     -0.395
_refine_ls_extinction_method     none
_refine_ls_extinction_coef     ?
loop_
    _atom_type_symbol
    _atom_type_description
    _atom_type_scat_dispersion_real
    _atom_type_scat_dispersion_imag
    _atom_type_scat_source
    'C' 'C' 0.0033 0.0016
                         'International Tables Vol C Tables 4.2.6.8 and 6.1.1.4'
    'H' 'H' 0.0000 0.0000
                         'International Tables Vol C Tables 4.2.6.8 and 6.1.1.4'
    'O' 'O' 0.0106 0.0060
                         'International Tables Vol C Tables 4.2.6.8 and 6.1.1.4'
    'S' 'S' 0.1246 0.1234
                         'International Tables Vol C Tables 4.2.6.8 and 6.1.1.4'
_computing_data_collection
;
<i>CrysAlis CCD</i> (Oxford Diffraction, 2009)
;
_computing_cell_refinement
;
<i>CrysAlis CCD</i> (Oxford Diffraction, 2009)
;
_computing_data_reduction     '<i>CrysAlis RED</i> (Oxford Diffraction, 2009)'
_computing_structure_solution     '<i>SHELXS97</i> (Sheldrick, 2008)'
_computing_structure_refinement     '<i>SHELXL97</i> (Sheldrick, 2008)'
_computing_molecular_graphics
;
<i>DIAMOND</i> (Brandenburg, 1999) and
<i>Mercury</i> (Macrae <i>et al.</i>, 2006)
;
_computing_publication_material     'WinGX (Farrugia, 2012)'
loop_
    _atom_site_type_symbol
    _atom_site_label
    _atom_site_fract_x
    _atom_site_fract_y
    _atom_site_fract_z
    _atom_site_U_iso_or_equiv
    _atom_site_adp_type
    _atom_site_calc_flag
    _atom_site_refinement_flags
    _atom_site_occupancy
    _atom_site_symmetry_multiplicity
    _atom_site_disorder_assembly
    _atom_site_disorder_group
    S S1 0.598720(15) 0.45011(4) 0.13850(3) 0.01580(11) Uani d . 1 8 . .
    O O1 0.54196(4) 0.40633(13) 0.19292(7) 0.0148(2) Uani d . 1 8 . .
    O O2 0.60807(5) 0.31585(15) 0.06414(8) 0.0211(2) Uani d . 1 8 . .
    O O3 0.58926(5) 0.62764(14) 0.10271(8) 0.0227(2) Uani d . 1 8 . .
    C C1 0.52716(6) 0.22369(17) 0.21565(10) 0.0137(3) Uani d . 1 8 . .
    C C2 0.57714(6) 0.11868(19) 0.28343(11) 0.0174(3) Uani d . 1 8 . .
    H H2A 0.6019 0.1940 0.3371 0.021 Uiso calc R 1 8 . .
    H H2B 0.6038 0.0584 0.2393 0.021 Uiso calc R 1 8 . .
    C C3 0.53837(7) -0.01293(19) 0.33508(12) 0.0188(3) Uani d . 1 8 . .
    H H3 0.5634 -0.0863 0.3909 0.023 Uiso calc R 1 8 . .
    C C4 0.5000 -0.1274(3) 0.2500 0.0212(4) Uani d S 1 4 . .
    H H4A 0.4729 -0.2043 0.2846 0.025 Uiso calc PR 1.0 1 . .
    H H4B 0.5271 -0.2043 0.2154 0.025 Uiso calc PR 0.0 1 . .
    C C5 0.50275(6) 0.11637(19) 0.11699(11) 0.0176(3) Uani d . 1 8 . .
    H H5A 0.5356 0.0544 0.0877 0.021 Uiso calc R 1 8 . .
    H H5B 0.4795 0.1908 0.0609 0.021 Uiso calc R 1 8 . .
    C C6 0.65974(6) 0.44679(18) 0.24360(11) 0.0156(3) Uani d . 1 8 . .
    C C7 0.71210(7) 0.35649(19) 0.23109(12) 0.0190(3) Uani d . 1 8 . .
    H H7 0.7143 0.2927 0.1674 0.023 Uiso calc R 1 8 . .
    C C8 0.76125(7) 0.35997(19) 0.31229(12) 0.0201(3) Uani d . 1 8 . .
    H H8 0.7976 0.3001 0.3033 0.024 Uiso calc R 1 8 . .
    C C9 0.75821(7) 0.44953(18) 0.40641(12) 0.0183(3) Uani d . 1 8 . .
    C C10 0.70486(7) 0.53899(19) 0.41720(12) 0.0202(3) Uani d . 1 8 . .
    H H10 0.7023 0.6011 0.4813 0.024 Uiso calc R 1 8 . .
    C C11 0.65566(7) 0.53928(19) 0.33660(12) 0.0192(3) Uani d . 1 8 . .
    H H11 0.6197 0.6016 0.3446 0.023 Uiso calc R 1 8 . .
    C C12 0.81125(7) 0.4503(2) 0.49473(13) 0.0244(3) Uani d . 1 8 . .
    H H12A 0.8379 0.3501 0.4860 0.037 Uiso calc R 1 8 . .
    H H12B 0.7966 0.4406 0.5633 0.037 Uiso calc R 1 8 . .
    H H12C 0.8339 0.5609 0.4926 0.037 Uiso calc R 1 8 . .
loop_
    _atom_site_aniso_label
    _atom_site_aniso_U_11
    _atom_site_aniso_U_22
    _atom_site_aniso_U_33
    _atom_site_aniso_U_12
    _atom_site_aniso_U_13
    _atom_site_aniso_U_23
    S1 0.01584(18) 0.01730(19) 0.01524(18) -0.00015(12) 0.00556(13) 0.00160(12)
    O1 0.0150(5) 0.0138(5) 0.0165(5) 0.0000(4) 0.0057(4) 0.0016(4)
    O2 0.0217(5) 0.0264(6) 0.0169(5) -0.0014(4) 0.0079(4) -0.0033(4)
    O3 0.0227(5) 0.0210(6) 0.0252(6) -0.0003(4) 0.0065(4) 0.0083(4)
    C1 0.0149(6) 0.0126(6) 0.0140(6) -0.0003(5) 0.0036(5) 0.0010(5)
    C2 0.0159(6) 0.0174(7) 0.0186(7) 0.0023(5) 0.0016(5) 0.0025(5)
    C3 0.0199(7) 0.0170(7) 0.0191(7) 0.0020(5) 0.0024(5) 0.0041(5)
    C4 0.0253(10) 0.0140(9) 0.0248(10) 0.000 0.0059(8) 0.000
    C5 0.0208(7) 0.0182(7) 0.0140(6) 0.0004(5) 0.0031(5) -0.0027(5)
    C6 0.0162(6) 0.0143(6) 0.0172(7) -0.0014(5) 0.0050(5) 0.0013(5)
    C7 0.0210(7) 0.0170(7) 0.0201(7) 0.0019(5) 0.0065(5) -0.0014(5)
    C8 0.0184(7) 0.0169(7) 0.0257(7) 0.0033(5) 0.0057(6) 0.0014(6)
    C9 0.0184(7) 0.0153(7) 0.0215(7) -0.0033(5) 0.0035(6) 0.0036(5)
    C10 0.0210(7) 0.0213(7) 0.0195(7) -0.0031(5) 0.0065(6) -0.0031(5)
    C11 0.0174(7) 0.0193(7) 0.0227(7) 0.0006(5) 0.0084(6) -0.0023(5)
    C12 0.0215(7) 0.0247(8) 0.0260(8) -0.0017(6) 0.0002(6) 0.0025(6)
_geom_special_details
;
All e.s.d.'s (except the e.s.d. in the dihedral angle between two l.s. planes)
are estimated using the full covariance matrix. The cell e.s.d.'s are taken
into account individually in the estimation of e.s.d.'s in distances, angles
and torsion angles; correlations between e.s.d.'s in cell parameters are only
used when they are defined by crystal symmetry. An approximate (isotropic)
treatment of cell e.s.d.'s is used for estimating e.s.d.'s involving l.s.
planes.
;
loop_
    _geom_bond_atom_site_label_1
    _geom_bond_atom_site_label_2
    _geom_bond_site_symmetry_2
    _geom_bond_distance
    _geom_bond_publ_flag
    S1 O3 . 1.4236(11) ?
    S1 O2 . 1.4246(11) ?
    S1 O1 . 1.5685(10) ?
    S1 C6 . 1.7548(15) ?
    O1 C1 . 1.4600(16) ?
    C1 C5 . 1.5228(18) ?
    C1 C2 . 1.5237(18) ?
    C1 C1 2_655 1.598(2) ?
    C2 C3 . 1.531(2) ?
    C2 H2A . 0.9900 ?
    C2 H2B . 0.9900 ?
    C3 C5 2_655 1.530(2) ?
    C3 C4 . 1.5389(19) ?
    C3 H3 . 1.0000 ?
    C4 C3 2_655 1.5389(19) ?
    C4 H4A . 0.9900 ?
    C5 C3 2_655 1.530(2) ?
    C5 H5A . 0.9900 ?
    C5 H5B . 0.9900 ?
    C6 C7 . 1.383(2) ?
    C6 C11 . 1.389(2) ?
    C7 C8 . 1.386(2) ?
    C7 H7 . 0.9500 ?
    C8 C9 . 1.386(2) ?
    C8 H8 . 0.9500 ?
    C9 C10 . 1.394(2) ?
    C9 C12 . 1.501(2) ?
    C10 C11 . 1.382(2) ?
    C10 H10 . 0.9500 ?
    C11 H11 . 0.9500 ?
    C12 H12A . 0.9800 ?
    C12 H12B . 0.9800 ?
    C12 H12C . 0.9800 ?
loop_
    _geom_angle_atom_site_label_1
    _geom_angle_atom_site_label_2
    _geom_angle_atom_site_label_3
    _geom_angle_site_symmetry_1
    _geom_angle_site_symmetry_3
    _geom_angle
    _geom_angle_publ_flag
    O3 S1 O2 . . 119.37(7) ?
    O3 S1 O1 . . 104.49(6) ?
    O2 S1 O1 . . 110.64(6) ?
    O3 S1 C6 . . 108.44(7) ?
    O2 S1 C6 . . 108.63(7) ?
    O1 S1 C6 . . 104.21(6) ?
    C1 O1 S1 . . 120.64(8) ?
    O1 C1 C5 . . 113.89(11) ?
    O1 C1 C2 . . 115.94(11) ?
    C5 C1 C2 . . 109.00(11) ?
    O1 C1 C1 . 2_655 108.76(6) ?
    C5 C1 C1 . 2_655 104.17(11) ?
    C2 C1 C1 . 2_655 103.96(11) ?
    C1 C2 C3 . . 99.75(11) ?
    C1 C2 H2A . . 111.8 ?
    C3 C2 H2A . . 111.8 ?
    C1 C2 H2B . . 111.8 ?
    C3 C2 H2B . . 111.8 ?
    H2A C2 H2B . . 109.5 ?
    C5 C3 C2 2_655 . 99.64(11) ?
    C5 C3 C4 2_655 . 109.69(11) ?
    C2 C3 C4 . . 110.76(11) ?
    C5 C3 H3 2_655 . 112.0 ?
    C2 C3 H3 . . 112.0 ?
    C4 C3 H3 . . 112.0 ?
    C3 C4 C3 . 2_655 111.49(17) ?
    C3 C4 H4A . . 109.3 ?
    C3 C4 H4A 2_655 . 109.3 ?
    C1 C5 C3 . 2_655 99.98(11) ?
    C1 C5 H5A . . 111.8 ?
    C3 C5 H5A 2_655 . 111.8 ?
    C1 C5 H5B . . 111.8 ?
    C3 C5 H5B 2_655 . 111.8 ?
    H5A C5 H5B . . 109.5 ?
    C7 C6 C11 . . 120.91(14) ?
    C7 C6 S1 . . 119.30(11) ?
    C11 C6 S1 . . 119.76(11) ?
    C6 C7 C8 . . 119.36(13) ?
    C6 C7 H7 . . 120.3 ?
    C8 C7 H7 . . 120.3 ?
    C9 C8 C7 . . 120.95(13) ?
    C9 C8 H8 . . 119.5 ?
    C7 C8 H8 . . 119.5 ?
    C8 C9 C10 . . 118.56(14) ?
    C8 C9 C12 . . 120.69(13) ?
    C10 C9 C12 . . 120.75(14) ?
    C11 C10 C9 . . 121.38(14) ?
    C11 C10 H10 . . 119.3 ?
    C9 C10 H10 . . 119.3 ?
    C10 C11 C6 . . 118.82(13) ?
    C10 C11 H11 . . 120.6 ?
    C6 C11 H11 . . 120.6 ?
    C9 C12 H12A . . 109.5 ?
    C9 C12 H12B . . 109.5 ?
    H12A C12 H12B . . 109.5 ?
    C9 C12 H12C . . 109.5 ?
    H12A C12 H12C . . 109.5 ?
    H12B C12 H12C . . 109.5 ?
loop_
    _geom_hbond_atom_site_label_D
    _geom_hbond_atom_site_label_H
    _geom_hbond_atom_site_label_A
    _geom_hbond_site_symmetry_A
    _geom_hbond_distance_DH
    _geom_hbond_distance_HA
    _geom_hbond_distance_DA
    _geom_hbond_angle_DHA
    _geom_hbond_publ_flag
    C4 H4A O3 2_645 0.99 2.49 3.4714(16) 171 yes
    C10 H10 O2 6_566 0.95 2.57 3.2551(19) 129 yes
    C12 H12C O2 4_655 0.98 2.49 3.4444(19) 164 yes
_iucr_refine_instructions_details
;
TITL SI4e in C2/c
CELL  0.71073  22.3068   7.5667  12.7114   90.000   98.837   90.000
ZERR     4.00   0.0008   0.0002   0.0005    0.000    0.004    0.000
LATT   7
SYMM  - X,   Y, 1/2 - Z
SFAC  C    H    O    S
UNIT  92   104  24   8
MERG   2
OMIT    0 55
FMAP   2
PLAN   25
TEMP -173
ACTA
BOND   $H
L.S.   20
WGHT    0.039800    2.980500
FVAR       2.83013
S1    4    0.598720    0.450106    0.138504    11.00000    0.01584    0.01730 =
         0.01524    0.00160    0.00556   -0.00015
O1    3    0.541961    0.406333    0.192923    11.00000    0.01503    0.01381 =
         0.01654    0.00162    0.00566    0.00005
O2    3    0.608070    0.315852    0.064140    11.00000    0.02169    0.02638 =
         0.01691   -0.00333    0.00793   -0.00141
O3    3    0.589260    0.627639    0.102706    11.00000    0.02273    0.02096 =
         0.02521    0.00831    0.00654   -0.00030
C1    1    0.527156    0.223695    0.215650    11.00000    0.01492    0.01261 =
         0.01397    0.00097    0.00356   -0.00034
C2    1    0.577136    0.118676    0.283425    11.00000    0.01594    0.01737 =
         0.01859    0.00254    0.00161    0.00226
AFIX  23
H2A   2    0.601924    0.194047    0.337068    11.00000   -1.20000
H2B   2    0.603841    0.058386    0.239309    11.00000   -1.20000
AFIX   0
C3    1    0.538373   -0.012933    0.335076    11.00000    0.01993    0.01704 =
         0.01910    0.00409    0.00235    0.00203
AFIX  13
H3    2    0.563351   -0.086275    0.390869    11.00000   -1.20000
AFIX   0
C4    1    0.500000   -0.127415    0.250000    10.50000    0.02533    0.01401 =
         0.02485    0.00000    0.00588    0.00000
AFIX  23
H4A   2    0.472868   -0.204348    0.284579    11.00000   -1.20000
H4B   2    0.527133   -0.204341    0.215421    10.00000   -1.20000
AFIX   0
C5    1    0.502751    0.116371    0.116986    11.00000    0.02076    0.01819 =
         0.01397   -0.00267    0.00313    0.00039
AFIX  23
H5A   2    0.535612    0.054407    0.087659    11.00000   -1.20000
H5B   2    0.479528    0.190790    0.060909    11.00000   -1.20000
AFIX   0
C6    1    0.659736    0.446795    0.243605    11.00000    0.01619    0.01427 =
         0.01725    0.00127    0.00499   -0.00140
C7    1    0.712100    0.356489    0.231090    11.00000    0.02096    0.01695 =
         0.02007   -0.00141    0.00652    0.00188
AFIX  43
H7    2    0.714345    0.292703    0.167441    11.00000   -1.20000
AFIX   0
C8    1    0.761253    0.359966    0.312294    11.00000    0.01840    0.01692 =
         0.02573    0.00144    0.00574    0.00335
AFIX  43
H8    2    0.797553    0.300078    0.303305    11.00000   -1.20000
AFIX   0
C9    1    0.758214    0.449534    0.406408    11.00000    0.01836    0.01532 =
         0.02146    0.00364    0.00354   -0.00328
C10   1    0.704862    0.538992    0.417197    11.00000    0.02097    0.02126 =
         0.01951   -0.00314    0.00653   -0.00308
AFIX  43
H10   2    0.702283    0.601052    0.481315    11.00000   -1.20000
AFIX   0
C11   1    0.655660    0.539283    0.336595    11.00000    0.01740    0.01932 =
         0.02267   -0.00228    0.00841    0.00061
AFIX  43
H11   2    0.619681    0.601646    0.344647    11.00000   -1.20000
AFIX   0
C12   1    0.811249    0.450324    0.494728    11.00000    0.02147    0.02471 =
         0.02599    0.00246    0.00022   -0.00170
AFIX 137
H12A  2    0.837851    0.350067    0.485954    11.00000   -1.50000
H12B  2    0.796608    0.440559    0.563344    11.00000   -1.50000
H12C  2    0.833922    0.560861    0.492562    11.00000   -1.50000
HKLF 4
REM  SI4e in C2/c
REM R1 =  0.0317 for   2210 Fo > 4sig(Fo)  and  0.0350 for all   2420 data
REM    142 parameters refined using      0 restraints
END
WGHT      0.0398      2.9805
REM Highest difference peak  0.456,  deepest hole -0.395,  1-sigma level  0.052
Q1    1   0.6315  0.4427  0.1971  11.00000  0.05    0.46
Q2    1   0.5518  0.1681  0.2490  11.00000  0.05    0.34
Q3    1   0.5143  0.1728  0.1636  11.00000  0.05    0.32
Q4    1   0.5000  0.2321  0.2500  10.50000  0.05    0.32
Q5    1   0.7374  0.3582  0.2773  11.00000  0.05    0.30
Q6    1   0.4831  0.0554  0.1407  11.00000  0.05    0.29
Q7    1   0.7803  0.4455  0.4446  11.00000  0.05    0.29
Q8    1   0.5176 -0.0556  0.2896  11.00000  0.05    0.28
Q9    1   0.7592  0.4137  0.3571  11.00000  0.05    0.27
Q10   1   0.6610  0.4914  0.2844  11.00000  0.05    0.26
Q11   1   0.6820  0.5172  0.3776  11.00000  0.05    0.25
Q12   1   0.6835  0.3909  0.2418  11.00000  0.05    0.25
Q13   1   0.7380  0.5208  0.4035  11.00000  0.05    0.25
Q14   1   0.5622  0.4121  0.1620  11.00000  0.05    0.24
Q15   1   0.7289  0.4823  0.4186  11.00000  0.05    0.23
Q16   1   0.5583  0.0397  0.3105  11.00000  0.05    0.23
Q17   1   0.5375  0.3182  0.2038  11.00000  0.05    0.21
Q18   1   0.8095  0.5358  0.5531  11.00000  0.05    0.20
Q19   1   0.6037  0.3507  0.0956  11.00000  0.05    0.17
Q20   1   0.6108  0.3893  0.0832  11.00000  0.05    0.17
Q21   1   0.8137  0.3568  0.5425  11.00000  0.05    0.15
Q22   1   0.8497  0.4893  0.4646  11.00000  0.05    0.14
Q23   1   0.5850  0.1960  0.3364  11.00000  0.05    0.14
Q24   1   0.5971  0.5575  0.1198  11.00000  0.05    0.14
Q25   1   0.5167  0.0892  0.1005  11.00000  0.05    0.14
;
