# Supplementary material for: Tri­cyclo­[3.3.1.03,7]nonane-3,7-diyl bis­(4-methyl­benzene­sulfonate)
Source: Acta Crystallogr Sect E Struct Rep Online. 2013 Aug 23;69(Pt 9):o1464–5. doi: 10.1107/S1600536813023234 (PMC3884498; doi:10.1107/S1600536813023234)
Supplement: Supplementary file 2 [file e-69-o1464-Isup2.hkl]

# 
# h,k,l, Fc-squared, Fo-squared, sigma(Fo-squared) and status flag 
# 
data_I
_shelx_title ' SI4e in C2/c' 
_shelx_refln_list_code          4 
_shelx_F_calc_maximum      350.98 
_exptl_crystal_F_000       976.00 
_reflns_d_resolution_high  0.7698 
 
loop_ 
 _symmetry_equiv_pos_as_xyz 
 'x, y, z' 
 '-x, y, -z+1/2' 
 'x+1/2, y+1/2, z' 
 '-x+1/2, y+1/2, -z+1/2' 
 '-x, -y, -z' 
 'x, -y, z-1/2' 
 '-x+1/2, -y+1/2, -z' 
 'x+1/2, -y+1/2, z-1/2' 
 
_cell_length_a    22.3068 
_cell_length_b     7.5667 
_cell_length_c    12.7114 
_cell_angle_alpha  90.000 
_cell_angle_beta   98.837 
_cell_angle_gamma  90.000 
 
_shelx_F_squared_multiplier     1.000 
 
loop_ 
 _refln_index_h 
 _refln_index_k 
 _refln_index_l 
 _refln_F_squared_calc 
 _refln_F_squared_meas 
 _refln_F_squared_sigma 
 _refln_observed_status 
   4   0   0      382.24      409.07     11.73 o 
   6   0   0     9049.23     8653.15     71.35 o 
   8   0   0      307.02      311.86      6.07 o 
  10   0   0    12957.89    12517.84     95.97 o 
  12   0   0     1826.52     1826.47     31.72 o 
  14   0   0     7226.82     7169.47     87.77 o 
  16   0   0    10431.65    10140.28    159.52 o 
  18   0   0       14.59       40.47      5.39 o 
  20   0   0     8056.82     8269.48    125.18 o 
  22   0   0       43.01       62.62      7.18 o 
  24   0   0      183.35      174.82     13.36 o 
  26   0   0       54.65       71.43     10.92 o 
  28   0   0      249.45      254.77     39.61 o 
   1   1   0     7808.38     7866.29    129.38 o 
   3   1   0    30114.89    29763.62    219.35 o 
   5   1   0    25794.04    25404.34    185.68 o 
   7   1   0     1568.18     1525.75     15.51 o 
   9   1   0     1083.39      933.43     10.25 o 
  11   1   0     1396.66     1342.49     15.54 o 
  13   1   0      742.00      719.92     11.58 o 
  15   1   0     5980.24     6098.34     63.94 o 
  17   1   0     6718.42     6700.79     66.25 o 
  19   1   0     9756.62     9901.86     88.32 o 
  21   1   0       61.28       42.56      4.50 o 
  23   1   0        6.03        5.07      3.21 o 
  25   1   0     1344.68     1360.65     41.71 o 
  27   1   0      925.80      919.68     42.00 o 
   0   2   0    42935.53    42305.05    397.74 o 
   2   2   0     1937.87     2193.73     17.54 o 
   4   2   0     1788.97     1630.02     19.85 o 
   6   2   0       50.05       19.98      1.45 o 
   8   2   0     1949.41     2036.05     20.93 o 
  10   2   0       15.02       57.40      3.42 o 
  12   2   0      815.98      840.34     15.80 o 
  14   2   0     1052.92     1084.73     20.27 o 
  16   2   0     1542.24     1518.20     25.19 o 
  18   2   0        0.56        1.03      3.86 o 
  20   2   0     4453.20     4484.10     90.05 o 
  22   2   0      330.83      317.89     13.57 o 
  24   2   0       34.78       23.66      4.75 o 
  26   2   0        0.36        0.00      4.84 o 
  28   2   0       30.26       22.22      7.89 o 
   1   3   0      544.65      544.80      7.29 o 
   3   3   0       11.49      118.62     10.11 o 
   5   3   0      375.61      502.13      6.80 o 
   7   3   0     2361.56     2547.68     19.38 o 
   9   3   0       18.97      215.68     23.86 o 
  11   3   0     1196.27     1234.85     32.08 o 
  13   3   0     3924.41     4037.00     65.07 o 
  15   3   0       14.37      109.15      9.63 o 
  17   3   0       23.26       19.59      4.35 o 
  19   3   0      306.53      320.17     11.93 o 
  21   3   0      119.05      137.26      8.28 o 
  23   3   0      338.99      331.24     15.94 o 
  25   3   0        0.25        0.43      3.75 o 
  27   3   0      284.89      272.36     22.34 o 
   0   4   0     2792.44     3019.46     36.35 o 
   2   4   0      702.06      794.84      9.36 o 
   4   4   0      802.88      834.95     11.59 o 
   6   4   0     1787.65     2103.76     27.02 o 
   8   4   0       72.22       77.56      3.28 o 
  10   4   0      552.12      561.65      9.49 o 
  12   4   0     1392.37     1357.01     17.70 o 
  14   4   0     2120.97     2028.15     29.32 o 
  16   4   0      755.21      821.69     18.03 o 
  18   4   0      123.85      104.73      6.63 o 
  20   4   0       16.40       33.48      4.37 o 
  22   4   0      714.02      745.53     24.08 o 
  24   4   0      968.81     1004.26     29.59 o 
  26   4   0      200.72      219.70     26.31 o 
   1   5   0      356.28      436.45      9.43 o 
   3   5   0     1043.11     1107.18     12.77 o 
   5   5   0      139.37      135.87      4.41 o 
   7   5   0      259.00      286.86      7.06 o 
   9   5   0     1794.92     1799.28     17.36 o 
  11   5   0     1583.58     1590.42     37.30 o 
  13   5   0     2036.40     2034.94     35.23 o 
  15   5   0     1304.99     1225.38     27.31 o 
  17   5   0     1332.14     1357.34     25.29 o 
  19   5   0      280.15      270.52     11.52 o 
  21   5   0        8.25       14.83      4.46 o 
  23   5   0      326.80      326.87     22.52 o 
   0   6   0      404.36      674.18     22.91 o 
   2   6   0      665.99      716.74     13.01 o 
   4   6   0        0.58        0.00      2.10 o 
   6   6   0       64.26       67.48      4.53 o 
   8   6   0      113.26      100.24      5.40 o 
  10   6   0       33.28       22.75      3.33 o 
  12   6   0      121.02      118.57      7.03 o 
  14   6   0      103.69       97.59      7.15 o 
  16   6   0       30.98       16.23      5.81 o 
  18   6   0       25.84       41.97      5.77 o 
  20   6   0       24.15       13.39      4.71 o 
  22   6   0      105.04       98.38     12.24 o 
   1   7   0     1060.40     1083.65     18.13 o 
   3   7   0       19.80        8.95      2.42 o 
   5   7   0      570.94      586.23     15.36 o 
   7   7   0      108.60       96.35      7.03 o 
   9   7   0        4.48        3.89      3.31 o 
  11   7   0       58.06       58.92      6.20 o 
  13   7   0       21.86       10.03      5.36 o 
  15   7   0      604.89      585.13     20.11 o 
  17   7   0      135.81      128.83     11.33 o 
  19   7   0      643.74      674.25     28.55 o 
   0   8   0      327.67      395.71     17.23 o 
   2   8   0      697.15      681.68     16.33 o 
   4   8   0     2369.24     2383.85     35.46 o 
   6   8   0      114.88      132.31      9.04 o 
   8   8   0       21.98       28.78      6.33 o 
  10   8   0      178.55      190.66     13.24 o 
  12   8   0        1.54        7.90      4.40 o 
  14   8   0     1655.25     1677.62     52.54 o 
  16   8   0      309.34      312.36     40.11 o 
   1   9   0     2758.23     2975.31     48.88 o 
   3   9   0        1.84        6.68      3.87 o 
   5   9   0      271.88      281.59     13.09 o 
   7   9   0       74.89       60.53      7.73 o 
   9   9   0      459.32      503.20     21.04 o 
  11   9   0      770.60      744.40     43.56 o 
 -27   1   1      651.35      724.12     30.85 o 
 -25   1   1       16.14       19.17      5.79 o 
 -23   1   1        7.78        6.35      3.34 o 
 -21   1   1     1801.65     1856.75     28.36 o 
 -19   1   1      222.37      215.93      7.78 o 
 -17   1   1       81.38       86.52      4.29 o 
 -15   1   1       22.63       14.16      2.12 o 
 -13   1   1     1140.57     1050.05     13.38 o 
 -11   1   1     3055.71     3206.86     30.58 o 
  -9   1   1        0.16        1.49      0.82 o 
  -7   1   1       20.81       21.44      1.38 o 
  -5   1   1      418.62      471.74     11.12 o 
  -3   1   1      827.45      790.34     10.05 o 
  -1   1   1    11515.62    11680.33    245.31 o 
   1   1   1    16813.14    16929.18    183.83 o 
   3   1   1     7031.80     6945.47     48.38 o 
   5   1   1      387.43      374.65      6.16 o 
   7   1   1      486.75      413.03      7.42 o 
   9   1   1      410.38      396.24      7.30 o 
  11   1   1     2718.47     2744.77     22.20 o 
  13   1   1     1241.74     1218.58     36.95 o 
  15   1   1     1000.94      944.85     17.43 o 
  17   1   1     3446.09     3412.33     35.82 o 
  19   1   1      636.56      643.00     14.00 o 
  21   1   1        3.24        0.00      2.55 o 
  23   1   1       57.25       59.03      6.07 o 
  25   1   1      306.64      291.78     17.18 o 
  27   1   1        3.21        5.59      4.38 o 
 -28   2   1      393.10      416.56     37.34 o 
 -26   2   1       42.12       30.54      9.38 o 
 -24   2   1      112.87      111.09      9.22 o 
 -22   2   1      381.73      363.67     15.89 o 
 -20   2   1     1386.52     1362.27     25.40 o 
 -18   2   1     2222.44     2183.18     30.08 o 
 -16   2   1      121.85      122.50      4.18 o 
 -14   2   1     2238.59     2259.90     42.59 o 
 -12   2   1     4772.39     4872.17     44.54 o 
 -10   2   1     3095.52     3507.86     35.64 o 
  -8   2   1     3907.42     3987.04     39.31 o 
  -6   2   1     1221.71     1167.59     12.61 o 
  -4   2   1     8425.96     9029.50    133.10 o 
  -2   2   1    22329.43    23225.56    204.60 o 
   0   2   1    10216.34    10235.25     63.90 o 
   2   2   1      797.51      613.38      5.34 o 
   4   2   1      225.81      242.62      3.76 o 
   6   2   1      177.13      152.37      3.45 o 
   8   2   1      114.08       78.43      2.65 o 
  10   2   1       28.67       10.92      1.91 o 
  12   2   1      158.11      174.62      5.79 o 
  14   2   1     3888.61     4115.96     45.56 o 
  16   2   1     3321.42     3123.99     87.42 o 
  18   2   1      152.62      151.93      6.43 o 
  20   2   1     1529.49     1395.41     23.94 o 
  22   2   1     1228.19     1244.06     27.06 o 
  24   2   1      267.72      268.19     14.47 o 
  26   2   1      490.45      479.51     22.73 o 
 -27   3   1      315.06      329.71     20.89 o 
 -25   3   1      394.48      416.39     20.45 o 
 -23   3   1      186.36      186.67     10.98 o 
 -21   3   1        0.06        3.40      3.62 o 
 -19   3   1     2795.99     2785.09     37.84 o 
 -17   3   1     1019.28     1052.84     19.65 o 
 -15   3   1     1117.10      992.02     19.28 o 
 -13   3   1       47.84       41.32      2.84 o 
 -11   3   1        3.07       23.25      2.07 o 
  -9   3   1       77.84       94.77      5.49 o 
  -7   3   1     1644.73     1794.90     18.87 o 
  -5   3   1     1217.32     1260.15     11.57 o 
  -3   3   1     2045.62     1976.77     15.20 o 
  -1   3   1     4053.77     4177.88     26.26 o 
   1   3   1     3172.55     3025.14     18.76 o 
   3   3   1     1979.03     1856.89     13.90 o 
   5   3   1     2550.94     2624.78     20.13 o 
   7   3   1       78.05       35.25      1.96 o 
   9   3   1       62.06      108.49      3.56 o 
  11   3   1     2494.44     2386.48     77.53 o 
  13   3   1      216.30      251.20      8.59 o 
  15   3   1       24.40       22.41      3.68 o 
  17   3   1     2550.84     2474.83     34.32 o 
  19   3   1      783.01      788.28     16.41 o 
  21   3   1     1129.89     1097.08     25.92 o 
  23   3   1     1000.01     1040.67     36.64 o 
  25   3   1        9.96        0.00      4.06 o 
 -26   4   1      416.29      428.48     24.60 o 
 -24   4   1      250.76      253.23     15.88 o 
 -22   4   1       17.92       18.35      3.74 o 
 -20   4   1     1957.94     1965.95     30.76 o 
 -18   4   1      419.51      383.31     13.52 o 
 -16   4   1     1870.54     1773.11     45.70 o 
 -14   4   1     5156.95     5030.91     45.93 o 
 -12   4   1        7.24        2.67      1.47 o 
 -10   4   1      132.83      101.77      3.69 o 
  -8   4   1      794.68      740.21      9.02 o 
  -6   4   1     2904.83     2719.82     30.13 o 
  -4   4   1        1.99       19.33      1.68 o 
  -2   4   1      198.81      212.24      4.96 o 
   0   4   1     3373.91     3682.14     26.99 o 
   2   4   1     9286.72     9351.65     52.62 o 
   4   4   1     1414.18     1471.77     16.92 o 
   6   4   1        8.80        1.76      1.10 o 
   8   4   1      617.17      535.25      8.68 o 
  10   4   1      327.99      318.31      7.13 o 
  12   4   1     1126.19     1052.49     22.32 o 
  14   4   1     1713.82     1677.49     30.15 o 
  16   4   1     1475.21     1383.86     22.32 o 
  18   4   1      759.66      740.94     18.28 o 
  20   4   1        1.43        0.00      3.52 o 
  22   4   1     1804.53     1878.46     39.77 o 
  24   4   1       10.59       20.95      5.03 o 
 -23   5   1      207.54      230.88     15.71 o 
 -21   5   1      710.72      671.35     23.77 o 
 -19   5   1      997.32     1015.57     33.59 o 
 -17   5   1     1008.59      940.94     23.82 o 
 -15   5   1     8588.98     8357.70    115.14 o 
 -13   5   1      735.79      726.47     14.72 o 
 -11   5   1      795.03      762.29     14.00 o 
  -9   5   1     2117.20     2107.78     21.83 o 
  -7   5   1      779.54      852.20     12.14 o 
  -5   5   1     3459.81     3427.41     26.32 o 
  -3   5   1     2805.55     2620.09     24.45 o 
  -1   5   1      452.10      372.99     15.38 o 
   1   5   1     4779.08     4652.36     34.80 o 
   3   5   1     4016.52     4016.29     30.50 o 
   5   5   1     2196.96     2355.53     23.34 o 
   7   5   1      286.68      201.27      5.89 o 
   9   5   1       18.32       32.33      2.88 o 
  11   5   1     2342.15     2436.71     37.84 o 
  13   5   1      334.07      345.39     10.60 o 
  15   5   1      648.78      656.00     15.39 o 
  17   5   1     1742.16     1724.02     26.84 o 
  19   5   1      334.69      353.24     15.19 o 
  21   5   1     1336.16     1431.36     39.49 o 
  23   5   1        0.15        0.00      5.37 o 
 -22   6   1      246.26      280.84     19.74 o 
 -20   6   1      532.70      535.40     26.16 o 
 -18   6   1      864.62      838.03     22.70 o 
 -16   6   1      111.47      108.91      8.45 o 
 -14   6   1     1796.45     1794.20     34.14 o 
 -12   6   1       31.97       24.15      4.71 o 
 -10   6   1     2531.52     2442.87     39.67 o 
  -8   6   1     3381.49     3419.51     45.15 o 
  -6   6   1     1052.15     1108.24     17.39 o 
  -4   6   1     3907.14     3954.55     31.92 o 
  -2   6   1     1469.08     1373.67     23.17 o 
   0   6   1     1365.12     1303.61     15.76 o 
   2   6   1     8604.28     8760.97     54.86 o 
   4   6   1     3289.02     3511.63     37.55 o 
   6   6   1     4554.49     4476.68     44.53 o 
   8   6   1     2534.14     2517.48     29.65 o 
  10   6   1      811.55      853.65     18.52 o 
  12   6   1     7313.49     7309.34    104.00 o 
  14   6   1        0.94        2.64      2.95 o 
  16   6   1      410.90      440.60     15.25 o 
  18   6   1      514.54      535.31     25.79 o 
  20   6   1      243.15      241.81     15.14 o 
  22   6   1     2252.39     2355.59     72.15 o 
 -19   7   1      972.65     1041.25     38.13 o 
 -17   7   1     1125.70     1051.90     37.41 o 
 -15   7   1     1585.94     1492.83     35.22 o 
 -13   7   1      289.63      283.20     13.98 o 
 -11   7   1      322.74      299.46     14.02 o 
  -9   7   1     3618.58     3571.34     46.53 o 
  -7   7   1     1002.00      996.03     22.64 o 
  -5   7   1     1280.52     1212.72     22.61 o 
  -3   7   1     4983.30     4921.34     42.37 o 
  -1   7   1      583.41      568.09     13.75 o 
   1   7   1      405.89      383.83     10.59 o 
   3   7   1      281.31      293.78     10.36 o 
   5   7   1     2938.32     3011.22     39.03 o 
   7   7   1     1212.52     1209.56     27.32 o 
   9   7   1       24.93       15.18      5.16 o 
  11   7   1     2983.30     2926.44     42.13 o 
  13   7   1      214.18      223.06     12.13 o 
  15   7   1       24.97       20.98      5.82 o 
  17   7   1      877.74      924.71     30.25 o 
  19   7   1       75.16       64.14     10.27 o 
 -16   8   1      125.41      118.18     14.43 o 
 -14   8   1      482.84      466.49     20.99 o 
 -12   8   1        5.11        0.00      5.05 o 
 -10   8   1      432.42      412.57     20.98 o 
  -8   8   1     1509.12     1544.26     33.92 o 
  -6   8   1      222.93      198.90     11.88 o 
  -4   8   1      262.28      275.56     11.76 o 
  -2   8   1      437.13      416.26     11.98 o 
   0   8   1     1109.99     1090.79     19.58 o 
   2   8   1      555.47      506.81     15.30 o 
   4   8   1       40.86       31.84      4.38 o 
   6   8   1      443.41      398.09     15.79 o 
   8   8   1        6.28        2.71      3.69 o 
  10   8   1      391.44      414.23     21.65 o 
  12   8   1      678.71      726.78     26.00 o 
  14   8   1        0.00        0.00      6.89 o 
  16   8   1       97.69       88.44     25.76 o 
 -11   9   1       79.25       76.20     12.40 o 
  -9   9   1      126.68       99.77     10.18 o 
  -7   9   1      240.63      241.79     14.56 o 
  -5   9   1        1.06        0.00      3.91 o 
  -3   9   1       25.10       23.75      4.13 o 
  -1   9   1       86.45       96.53      8.72 o 
   1   9   1      203.85      198.43     12.83 o 
   3   9   1      126.16      144.49      9.89 o 
   5   9   1      191.70      183.82     11.29 o 
   7   9   1       11.65       19.00      3.81 o 
   9   9   1       65.22       70.13      8.69 o 
  11   9   1      378.49      352.95     60.34 o 
 -28   0   2     2016.09     2235.98     81.95 o 
 -26   0   2      232.20      214.12     21.57 o 
 -24   0   2       77.75       56.26      7.37 o 
 -22   0   2     3837.16     3932.55     65.43 o 
 -20   0   2      939.77      858.64     27.37 o 
 -18   0   2     1648.55     1734.56     34.54 o 
 -16   0   2       37.53       35.13      2.47 o 
 -14   0   2     4941.37     4639.58     50.08 o 
 -12   0   2     9173.63     8307.03     87.12 o 
 -10   0   2    13427.59    14928.55     91.21 o 
  -8   0   2    23751.26    23163.19    125.19 o 
  -6   0   2     4443.72     4889.26     32.71 o 
  -4   0   2     5144.91     4812.21     51.77 o 
  -2   0   2     2156.16     2232.44     43.77 o 
   0   0   2    28795.55    29468.97    467.47 o 
   2   0   2    60775.59    56863.59    442.12 o 
   4   0   2    42292.22    42280.29    306.86 o 
   6   0   2     1735.61     1525.05     15.29 o 
   8   0   2    18729.40    18325.16    207.59 o 
  10   0   2     1910.34     1948.89     45.48 o 
  12   0   2     7537.58     7488.07     99.42 o 
  14   0   2     7982.20     7360.80    235.99 o 
  16   0   2    14359.10    14017.15    151.57 o 
  18   0   2      887.15      897.28     43.19 o 
  20   0   2     1400.30     1421.89     34.73 o 
  22   0   2     2133.47     2123.79     86.80 o 
  24   0   2     3447.69     3710.62    102.50 o 
  26   0   2       41.51       17.04      8.26 o 
 -27   1   2      578.49      640.90     26.76 o 
 -25   1   2      127.46      119.68      9.84 o 
 -23   1   2     1942.91     1927.77     29.77 o 
 -21   1   2      912.75      940.15     19.05 o 
 -19   1   2     4794.34     4622.79     66.63 o 
 -17   1   2     4982.96     4789.51     48.70 o 
 -15   1   2      655.16      610.53     11.67 o 
 -13   1   2     5183.94     4937.58     30.41 o 
 -11   1   2     6470.87     6906.52     49.08 o 
  -9   1   2      609.99      503.40      6.23 o 
  -7   1   2     7584.22     7082.37     47.41 o 
  -5   1   2       86.76      108.70      3.43 o 
  -3   1   2   123186.32   118164.60   1398.38 o 
  -1   1   2      111.99      146.53      2.94 o 
   1   1   2      500.15      392.41      5.63 o 
   3   1   2    25181.25    24562.97    133.32 o 
   5   1   2    12431.20    13010.30     87.79 o 
   7   1   2      880.82      602.60      6.68 o 
   9   1   2    17301.71    17729.03    146.27 o 
  11   1   2     2130.76     2204.68     25.44 o 
  13   1   2     2227.88     2080.31     27.63 o 
  15   1   2      437.17      423.51      9.29 o 
  17   1   2     5291.95     5204.42     65.21 o 
  19   1   2      401.54      429.08     12.63 o 
  21   1   2       78.16       78.09      6.67 o 
  23   1   2     1194.58     1197.05     30.72 o 
  25   1   2       15.31        6.32      4.01 o 
  27   1   2      613.59      597.45     33.53 o 
 -28   2   2      605.29      541.97     52.89 o 
 -26   2   2      252.92      273.73     15.41 o 
 -24   2   2      858.38      831.54     28.51 o 
 -22   2   2     1062.87     1064.86     27.78 o 
 -20   2   2     1660.84     1637.49     29.25 o 
 -18   2   2     2157.56     2151.36     27.55 o 
 -16   2   2        0.87        1.06      1.03 o 
 -14   2   2     2307.57     2413.72     23.20 o 
 -12   2   2      143.36       72.65      4.29 o 
 -10   2   2       65.61       97.11      2.99 o 
  -8   2   2     7670.03     7794.91     71.22 o 
  -6   2   2     2068.62     2189.61     30.67 o 
  -4   2   2    22221.94    22717.44    306.94 o 
  -2   2   2     2568.93     2969.37     33.54 o 
   0   2   2        6.29        9.92      1.15 o 
   2   2   2     2782.27     2544.09     21.05 o 
   4   2   2     1027.76     1219.12     15.79 o 
   6   2   2     4176.64     4109.94     27.58 o 
   8   2   2     2005.90     2111.30     17.63 o 
  10   2   2     2216.72     2426.58     26.27 o 
  12   2   2     1996.86     1882.39     29.48 o 
  14   2   2      486.18      415.86      7.85 o 
  16   2   2     2965.34     2830.68     27.80 o 
  18   2   2      590.92      545.76     14.85 o 
  20   2   2        1.23        5.89      3.14 o 
  22   2   2     1320.97     1277.59     36.31 o 
  24   2   2     1500.23     1603.77     41.19 o 
  26   2   2       42.95       42.07      9.81 o 
 -27   3   2      300.03      288.47     19.49 o 
 -25   3   2       65.53       61.01     11.39 o 
 -23   3   2     3059.89     3190.12     65.14 o 
 -21   3   2      524.54      476.56     16.65 o 
 -19   3   2        3.05        0.00      3.50 o 
 -17   3   2      961.33      834.91     25.45 o 
 -15   3   2      186.00      164.23     10.27 o 
 -13   3   2        6.48        3.25      1.57 o 
 -11   3   2      734.32      660.39     10.37 o 
  -9   3   2      148.06      229.40      5.63 o 
  -7   3   2       99.41      114.05      3.90 o 
  -5   3   2     3745.48     4033.63     49.66 o 
  -3   3   2     1023.15     1011.72     12.89 o 
  -1   3   2     8978.66    10332.15     64.93 o 
   1   3   2      577.55      571.54      6.20 o 
   3   3   2      331.38      412.88      5.78 o 
   5   3   2      294.05      282.12      5.42 o 
   7   3   2      512.27      682.29      9.38 o 
   9   3   2      918.70      961.69     11.46 o 
  11   3   2     2667.98     2735.12     22.84 o 
  13   3   2     1689.50     1785.23     25.40 o 
  15   3   2     1397.28     1368.31     23.25 o 
  17   3   2        0.23        0.00      3.32 o 
  19   3   2      497.04      440.96     17.13 o 
  21   3   2       35.57       33.19      5.55 o 
  23   3   2        1.92        0.33      4.05 o 
  25   3   2       35.19       30.80      6.32 o 
 -26   4   2      235.36      214.68     20.01 o 
 -24   4   2      436.07      434.80     20.94 o 
 -22   4   2      176.39      173.26     10.71 o 
 -20   4   2      257.06      234.88     11.03 o 
 -18   4   2      388.21      341.55     12.84 o 
 -16   4   2      665.16      680.34     17.40 o 
 -14   4   2      370.77      318.10     12.70 o 
 -12   4   2       59.56       55.65      3.40 o 
 -10   4   2       21.84       28.74      2.28 o 
  -8   4   2      551.39      588.67      9.21 o 
  -6   4   2     3874.06     4185.28     33.60 o 
  -4   4   2      868.46      794.37     17.54 o 
  -2   4   2     2999.71     3568.87     30.32 o 
   0   4   2     1114.46     1242.55     13.30 o 
   2   4   2        1.80        1.95      1.03 o 
   4   4   2     1578.95     1774.91     17.84 o 
   6   4   2      143.52      112.85      4.35 o 
   8   4   2        8.72        5.75      1.55 o 
  10   4   2      260.56      261.50      7.08 o 
  12   4   2      197.90      211.66      6.32 o 
  14   4   2      640.03      634.58     14.79 o 
  16   4   2      413.81      385.18     12.05 o 
  18   4   2      147.08      118.89      8.42 o 
  20   4   2       87.40       77.42      7.69 o 
  22   4   2        4.97        0.00      4.66 o 
  24   4   2      168.43      171.35     15.01 o 
 -23   5   2       69.68       51.81     10.24 o 
 -21   5   2       45.99       62.64      7.61 o 
 -19   5   2      611.34      563.73     19.58 o 
 -17   5   2      103.05       82.22      7.45 o 
 -15   5   2     1879.53     1815.69     30.38 o 
 -13   5   2     1704.54     1636.95     24.52 o 
 -11   5   2      175.25      168.32      6.96 o 
  -9   5   2      105.68       97.56      5.05 o 
  -7   5   2      146.72      149.93      5.01 o 
  -5   5   2        0.04        0.57      1.61 o 
  -3   5   2        5.48        5.55      1.87 o 
  -1   5   2      557.58      502.21     13.28 o 
   1   5   2     1213.95     1334.39     16.41 o 
   3   5   2      623.68      735.25     11.75 o 
   5   5   2      614.39      613.06     11.25 o 
   7   5   2      471.16      440.35     10.17 o 
   9   5   2      254.96      257.12      7.72 o 
  11   5   2     1657.48     1715.26     28.94 o 
  13   5   2     2232.98     2221.87     45.76 o 
  15   5   2       69.52       62.11      4.92 o 
  17   5   2       28.57       20.37      4.32 o 
  19   5   2        3.26        1.56      3.97 o 
  21   5   2       93.03       82.08      8.39 o 
  23   5   2       34.01       23.77      7.49 o 
 -22   6   2        9.32        6.71      6.58 o 
 -20   6   2      234.71      238.82     12.98 o 
 -18   6   2      722.98      656.99     21.08 o 
 -16   6   2        1.85        0.00      3.71 o 
 -14   6   2      419.45      385.83     15.51 o 
 -12   6   2      175.02      161.33      9.86 o 
 -10   6   2      231.34      180.92      9.11 o 
  -8   6   2      311.41      261.36     10.29 o 
  -6   6   2      376.39      368.27     10.39 o 
  -4   6   2     1569.23     1575.64     22.42 o 
  -2   6   2      273.29      221.43      8.83 o 
   0   6   2      270.57      269.28      7.48 o 
   2   6   2     1985.13     2049.34     20.62 o 
   4   6   2       39.44       27.30      2.65 o 
   6   6   2      430.29      420.56     12.10 o 
   8   6   2      321.32      288.33     10.94 o 
  10   6   2       16.11       18.19      4.35 o 
  12   6   2       58.04       62.47      5.95 o 
  14   6   2       89.70       94.54      7.00 o 
  16   6   2      498.38      488.97     18.62 o 
  18   6   2      255.11      248.44     14.65 o 
  20   6   2      202.78      194.14     14.97 o 
 -19   7   2        4.53        1.52      5.85 o 
 -17   7   2      995.57      966.76     29.94 o 
 -15   7   2        7.42        2.01      4.05 o 
 -13   7   2        0.15        1.04      3.74 o 
 -11   7   2        1.96        0.00      4.09 o 
  -9   7   2       46.71       51.49      5.51 o 
  -7   7   2      662.86      661.00     17.56 o 
  -5   7   2        2.86        0.23      5.10 o 
  -3   7   2      269.45      285.58     10.04 o 
  -1   7   2      123.64      114.34      6.44 o 
   1   7   2      516.63      538.60     13.95 o 
   3   7   2       54.97       59.95      5.34 o 
   5   7   2      185.84      205.75      9.22 o 
   7   7   2      623.52      650.33     17.22 o 
   9   7   2      489.51      501.94     16.17 o 
  11   7   2      195.84      180.18     11.21 o 
  13   7   2      670.50      735.32     21.97 o 
  15   7   2      387.67      384.35     18.78 o 
  17   7   2       11.23        8.44      5.38 o 
  19   7   2       15.01        8.69      5.67 o 
 -16   8   2       87.00      100.68     11.89 o 
 -14   8   2       45.95       41.84      6.62 o 
 -12   8   2      233.14      244.27     15.51 o 
 -10   8   2      241.31      258.44     15.54 o 
  -8   8   2      406.28      436.26     19.94 o 
  -6   8   2      712.41      705.63     21.09 o 
  -4   8   2     2095.23     2130.38     33.86 o 
  -2   8   2      651.87      660.18     17.72 o 
   0   8   2      622.44      558.98     15.28 o 
   2   8   2      784.90      844.48     20.86 o 
   4   8   2        5.28        6.55      3.39 o 
   6   8   2       21.92       19.55      3.98 o 
   8   8   2      408.39      416.29     15.48 o 
  10   8   2       36.94       30.35      4.81 o 
  12   8   2      903.19      947.55     33.79 o 
  14   8   2       42.57       60.23     11.64 o 
 -11   9   2      213.55      181.37     19.01 o 
  -9   9   2      152.01      180.47     16.32 o 
  -7   9   2      705.66      762.61     31.44 o 
  -5   9   2      408.79      357.91     17.25 o 
  -3   9   2     1259.79     1306.39     29.06 o 
  -1   9   2      593.19      560.08     18.80 o 
   1   9   2      614.12      660.45     29.23 o 
   3   9   2      382.62      426.58     16.85 o 
   5   9   2       18.57       14.13      4.54 o 
   7   9   2      636.90      677.52     21.98 o 
   9   9   2      580.95      574.57     27.43 o 
 -27   1   3       12.65        5.89      5.39 o 
 -25   1   3       58.97       61.59      6.07 o 
 -23   1   3       33.01       33.51      4.56 o 
 -21   1   3      606.42      562.69     15.79 o 
 -19   1   3      290.47      303.42     10.88 o 
 -17   1   3      680.81      636.97     10.74 o 
 -15   1   3       28.10       18.68      1.82 o 
 -13   1   3      297.25      332.96      6.84 o 
 -11   1   3     3972.80     4439.94     27.56 o 
  -9   1   3     6346.64     6425.55     73.14 o 
  -7   1   3    21424.73    22951.35    118.72 o 
  -5   1   3      560.85      571.87      7.55 o 
  -3   1   3     2267.23     2219.78     16.14 o 
  -1   1   3      143.30      191.47      3.57 o 
   1   1   3      333.51      295.19      5.21 o 
   3   1   3      142.77      115.93      3.27 o 
   5   1   3      467.70      440.75      6.16 o 
   7   1   3        1.07        2.37      1.97 o 
   9   1   3     1128.43     1109.68     12.87 o 
  11   1   3       44.23       41.35      2.02 o 
  13   1   3      170.49      155.50      6.17 o 
  15   1   3        4.06        2.85      1.81 o 
  17   1   3     4373.16     4395.46     85.33 o 
  19   1   3     1500.38     1535.10     38.04 o 
  21   1   3      465.48      451.45     17.82 o 
  23   1   3      255.07      250.15     15.99 o 
  25   1   3       81.56       75.67      8.45 o 
  27   1   3      313.00      345.12     43.59 o 
 -28   2   3       25.55       22.38      7.45 o 
 -26   2   3        3.17        1.18      3.89 o 
 -24   2   3     1960.79     1978.84     36.49 o 
 -22   2   3       41.23       38.57      5.68 o 
 -20   2   3      691.93      678.69     18.90 o 
 -18   2   3     1569.02     1422.04     20.42 o 
 -16   2   3      505.46      537.98      9.79 o 
 -14   2   3      598.34      617.18     14.27 o 
 -12   2   3      339.53      421.93      7.30 o 
 -10   2   3       56.38       41.21      2.35 o 
  -8   2   3       12.32        8.22      1.65 o 
  -6   2   3     3915.15     3863.39     33.10 o 
  -4   2   3     1962.65     2010.35     19.13 o 
  -2   2   3     3577.83     3271.77     28.25 o 
   0   2   3     5039.14     5421.13     52.34 o 
   2   2   3     3687.42     3800.25     31.66 o 
   4   2   3    13329.83    13609.15    112.30 o 
   6   2   3     6474.50     7028.64     40.77 o 
   8   2   3     1072.29      983.92     19.42 o 
  10   2   3      582.12      637.08     10.23 o 
  12   2   3      374.87      389.96      7.30 o 
  14   2   3     4959.92     4745.15     41.68 o 
  16   2   3     1231.16     1245.50     23.10 o 
  18   2   3      410.48      415.31     16.84 o 
  20   2   3       14.24        2.89      5.52 o 
  22   2   3      620.16      606.02     23.21 o 
  24   2   3     1192.05     1317.15     64.29 o 
  26   2   3      163.03      114.06     14.73 o 
 -27   3   3        0.95        9.41      6.14 o 
 -25   3   3      807.21      836.75     27.15 o 
 -23   3   3      961.45      935.55     41.53 o 
 -21   3   3     1244.69     1130.28     30.02 o 
 -19   3   3      956.99      919.28     22.56 o 
 -17   3   3     2033.48     2109.61     29.47 o 
 -15   3   3      381.25      347.06      9.80 o 
 -13   3   3      237.24      204.35      6.42 o 
 -11   3   3     3902.32     4106.49     49.02 o 
  -9   3   3      311.26      319.78     13.50 o 
  -7   3   3     4571.50     5413.17     40.04 o 
  -5   3   3       15.37       12.20      2.78 o 
  -3   3   3    18574.12    20301.32     94.15 o 
  -1   3   3     1269.47     1092.50     13.79 o 
   1   3   3     5091.92     5644.72     48.55 o 
   3   3   3      128.64      178.61     16.15 o 
   5   3   3      439.97      582.30      8.83 o 
   7   3   3     1811.18     1949.12     20.53 o 
   9   3   3     2411.29     2544.53     25.20 o 
  11   3   3       72.33       62.95      3.33 o 
  13   3   3      981.87      896.92     13.92 o 
  15   3   3      191.43      174.13      7.77 o 
  17   3   3     3552.17     3537.64     50.82 o 
  19   3   3     1433.26     1447.18     32.39 o 
  21   3   3        0.00        0.00      3.48 o 
  23   3   3      718.09      777.02     33.88 o 
  25   3   3      996.06     1130.94     36.81 o 
 -26   4   3      941.27      989.03    118.35 o 
 -24   4   3        0.13        5.39      3.92 o 
 -22   4   3     2032.59     2089.64     56.70 o 
 -20   4   3      209.36      180.73     10.55 o 
 -18   4   3     4960.18     4634.90     88.90 o 
 -16   4   3      635.77      690.40     17.69 o 
 -14   4   3     1638.14     1563.83     24.79 o 
 -12   4   3     3952.55     3951.80     37.33 o 
 -10   4   3      273.17      274.51      6.81 o 
  -8   4   3        0.37        0.97      2.57 o 
  -6   4   3    10712.34    10400.62     69.05 o 
  -4   4   3     5426.06     5647.50     39.51 o 
  -2   4   3     3337.68     2997.20     24.34 o 
   0   4   3      188.18      229.76      6.25 o 
   2   4   3     7735.88     8394.96     65.20 o 
   4   4   3     2444.90     2244.22     18.72 o 
   6   4   3      176.38      199.35      5.70 o 
   8   4   3      939.87      844.55     13.22 o 
  10   4   3       48.47       35.62      2.83 o 
  12   4   3        3.37        2.48      1.82 o 
  14   4   3     2211.52     2156.78     30.90 o 
  16   4   3     1012.29      950.42     24.64 o 
  18   4   3     1344.85     1346.27     31.25 o 
  20   4   3        9.53        6.22      3.84 o 
  22   4   3        5.23       14.77      4.25 o 
  24   4   3      396.06      378.92     20.83 o 
 -23   5   3     2401.80     2303.54     64.91 o 
 -21   5   3      288.22      249.98     15.03 o 
 -19   5   3     1216.64     1218.27     29.63 o 
 -17   5   3     3996.07     3986.42     56.29 o 
 -15   5   3       30.10       45.79      5.53 o 
 -13   5   3     2874.67     2817.18     38.57 o 
 -11   5   3     1952.23     1825.29     27.53 o 
  -9   5   3       97.92      101.66      5.45 o 
  -7   5   3     5516.29     5514.30     42.23 o 
  -5   5   3     2886.11     3013.76     31.28 o 
  -3   5   3     3513.34     3707.13     27.61 o 
  -1   5   3     5336.18     5173.80     39.33 o 
   1   5   3     4442.12     4879.85     38.90 o 
   3   5   3     4420.43     4091.09     30.86 o 
   5   5   3     5025.79     4910.14     37.13 o 
   7   5   3      134.12      107.19      5.28 o 
   9   5   3     1201.63     1121.75     17.30 o 
  11   5   3      213.11      208.01      8.26 o 
  13   5   3     3812.91     3909.53     51.56 o 
  15   5   3       81.77       82.55      8.65 o 
  17   5   3        1.45        0.95      3.62 o 
  19   5   3     1550.86     1543.15     36.48 o 
  21   5   3       14.71        6.96      4.14 o 
  23   5   3        1.79        0.00      9.21 o 
 -22   6   3     2915.83     3063.42     96.37 o 
 -20   6   3     1731.96     1649.70     53.03 o 
 -18   6   3     1375.06     1241.53     29.55 o 
 -16   6   3      300.76      299.74     14.09 o 
 -14   6   3       20.09       18.50      4.39 o 
 -12   6   3     1657.33     1616.59     32.14 o 
 -10   6   3      576.14      586.52     15.42 o 
  -8   6   3      210.83      197.01      8.60 o 
  -6   6   3     9152.08     9337.13     73.30 o 
  -4   6   3      463.57      555.48     12.94 o 
  -2   6   3     3520.61     3517.88     38.39 o 
   0   6   3     4357.72     4369.46     37.65 o 
   2   6   3       20.08       35.69      2.97 o 
   4   6   3        8.18        2.35      1.89 o 
   6   6   3      205.86      214.92      7.76 o 
   8   6   3     5718.44     5551.38     49.84 o 
  10   6   3     3006.15     3051.81     36.58 o 
  12   6   3        1.04        5.25      3.74 o 
  14   6   3     3897.59     3946.22     62.45 o 
  16   6   3        0.68        0.00      4.24 o 
  18   6   3     1664.01     1677.28     43.27 o 
  20   6   3       57.20       35.79      8.07 o 
 -19   7   3      534.27      527.77     21.64 o 
 -17   7   3      913.42      944.21     31.56 o 
 -15   7   3      206.47      202.02     12.11 o 
 -13   7   3       21.19       18.58      4.48 o 
 -11   7   3      178.55      212.80     12.22 o 
  -9   7   3      566.37      532.45     17.61 o 
  -7   7   3     1901.74     1885.63     38.61 o 
  -5   7   3     5528.35     5615.00     72.16 o 
  -3   7   3      861.15      851.99     20.00 o 
  -1   7   3     3547.45     3415.20     39.61 o 
   1   7   3        7.23       11.50      3.07 o 
   3   7   3      387.65      366.77     12.09 o 
   5   7   3     1975.99     1981.37     31.19 o 
   7   7   3        4.35        0.00      3.30 o 
   9   7   3     1308.42     1313.93     30.00 o 
  11   7   3      243.79      252.65     13.24 o 
  13   7   3     2037.98     2109.33     50.50 o 
  15   7   3     1670.18     1751.55     46.99 o 
  17   7   3        8.25        0.00      5.80 o 
 -16   8   3       87.17       50.17      8.54 o 
 -14   8   3      116.87      103.82      9.29 o 
 -12   8   3      287.64      295.65     15.28 o 
 -10   8   3        1.22        3.47      4.54 o 
  -8   8   3       47.27       54.19      7.05 o 
  -6   8   3     1363.83     1388.09     29.88 o 
  -4   8   3      236.77      226.59     11.92 o 
  -2   8   3      744.02      703.30     18.38 o 
   0   8   3       37.88       50.75      4.94 o 
   2   8   3        1.69        3.34      2.93 o 
   4   8   3       20.09       13.85      3.91 o 
   6   8   3       52.57       53.29      5.81 o 
   8   8   3      943.94      903.26     24.29 o 
  10   8   3        4.47        6.65      4.52 o 
  12   8   3       38.16       32.73      6.23 o 
  14   8   3     2164.15     2232.77     71.77 o 
 -11   9   3       81.67       81.36     13.84 o 
  -9   9   3      222.92      180.96     17.87 o 
  -7   9   3      343.99      343.63     18.66 o 
  -5   9   3      187.07      149.15     10.84 o 
  -3   9   3      748.92      751.76     21.77 o 
  -1   9   3        2.55        4.11      3.73 o 
   1   9   3       73.99       73.54      7.27 o 
   3   9   3       94.84      108.64      9.67 o 
   5   9   3      336.61      343.16     15.53 o 
   7   9   3      203.29      212.26     14.65 o 
   9   9   3        0.56        0.00     11.40 o 
 -28   0   4      964.94     1025.47     58.90 o 
 -26   0   4      742.26      714.78     31.77 o 
 -24   0   4        7.25        7.40      4.36 o 
 -22   0   4     1681.90     1584.88     37.29 o 
 -20   0   4     3821.98     3657.10     57.57 o 
 -18   0   4      338.24      315.16     15.79 o 
 -16   0   4     1517.30     1533.38     34.77 o 
 -14   0   4     4521.54     5028.39     51.05 o 
 -12   0   4     3039.52     3346.87     30.62 o 
 -10   0   4    16817.64    16877.74    165.55 o 
  -8   0   4     8255.30     9022.47     79.67 o 
  -6   0   4      112.31       70.96      4.18 o 
  -4   0   4    10718.80    11098.74     86.12 o 
  -2   0   4     1106.79      974.17     11.43 o 
   0   0   4     5660.27     5513.15     46.72 o 
   2   0   4    10169.21    10658.71     74.86 o 
   4   0   4      594.47      349.20      7.80 o 
   6   0   4    53161.02    54820.82    332.71 o 
   8   0   4     2964.33     3183.77     51.72 o 
  10   0   4      209.28      164.29      4.96 o 
  12   0   4     1415.39     1349.42     24.70 o 
  14   0   4      613.13      526.10     13.12 o 
  16   0   4     1461.43     1472.04     27.71 o 
  18   0   4      781.81      663.66     36.80 o 
  20   0   4     4511.18     4619.57    119.91 o 
  22   0   4      904.35      905.26     37.90 o 
  24   0   4      493.23      512.34     32.51 o 
  26   0   4      998.14      992.91     70.97 o 
 -27   1   4      392.10      391.40     18.76 o 
 -25   1   4      714.05      722.89     20.42 o 
 -23   1   4      325.22      315.42     12.77 o 
 -21   1   4      884.89      842.90     19.66 o 
 -19   1   4      578.33      518.74     13.24 o 
 -17   1   4     3505.81     3432.49     33.02 o 
 -15   1   4     2611.67     2364.67     23.55 o 
 -13   1   4     1248.11     1600.03     17.52 o 
 -11   1   4    19862.79    20228.50    109.65 o 
  -9   1   4     2183.00     2422.16     18.70 o 
  -7   1   4       28.79       18.40      1.66 o 
  -5   1   4      905.35      742.49      9.49 o 
  -3   1   4     2385.03     2404.68     19.49 o 
  -1   1   4    14143.52    13847.64     72.92 o 
   1   1   4     1744.54     1606.77     16.71 o 
   3   1   4     7465.27     7293.11     88.70 o 
   5   1   4    35246.42    35757.78    296.44 o 
   7   1   4     9520.72    10140.78     70.57 o 
   9   1   4     2332.08     2228.52     30.42 o 
  11   1   4     4204.58     4021.73     35.14 o 
  13   1   4       71.10       46.60      3.22 o 
  15   1   4      274.10      296.27     10.25 o 
  17   1   4      317.72      340.50     13.79 o 
  19   1   4     1372.43     1314.56     29.30 o 
  21   1   4     1863.23     1931.34     43.92 o 
  23   1   4        2.31        0.00      5.02 o 
  25   1   4     2332.21     2623.41     54.61 o 
 -28   2   4       34.25       50.27      8.35 o 
 -26   2   4     1010.07      970.96     29.62 o 
 -24   2   4       95.51       85.70      9.02 o 
 -22   2   4      401.91      407.33     14.29 o 
 -20   2   4     2898.45     2725.95     35.16 o 
 -18   2   4      900.72      777.75     15.13 o 
 -16   2   4     3766.40     3811.24     32.50 o 
 -14   2   4     3289.94     3607.17     32.29 o 
 -12   2   4     1219.81     1223.13     20.27 o 
 -10   2   4      411.90      386.51      9.94 o 
  -8   2   4     1536.10     1714.46     24.25 o 
  -6   2   4    11989.76    12350.32    140.00 o 
  -4   2   4      201.48      271.68      4.94 o 
  -2   2   4     5323.54     5271.51     32.71 o 
   0   2   4     8462.40     8451.08    102.44 o 
   2   2   4      190.31      232.33      5.00 o 
   4   2   4       27.69        3.13      0.98 o 
   6   2   4      267.40      211.68      6.35 o 
   8   2   4    10208.74    10764.55     71.42 o 
  10   2   4     1851.06     1808.05     29.77 o 
  12   2   4      786.13      707.92      9.55 o 
  14   2   4      133.20      105.18      5.97 o 
  16   2   4     1183.39     1123.95     25.98 o 
  18   2   4      245.39      235.63     12.48 o 
  20   2   4      168.39      199.73     12.02 o 
  22   2   4       62.94       45.85      6.85 o 
  24   2   4      676.15      721.76     39.87 o 
  26   2   4      514.29      570.04     41.84 o 
 -27   3   4      311.65      243.02     20.53 o 
 -25   3   4     1075.93     1085.84     37.96 o 
 -23   3   4        0.04        0.00      3.55 o 
 -21   3   4      758.90      783.90     26.29 o 
 -19   3   4      313.17      327.67     12.51 o 
 -17   3   4      346.66      314.95     11.83 o 
 -15   3   4      513.66      538.47     13.77 o 
 -13   3   4      610.06      662.44     13.28 o 
 -11   3   4     4464.39     4782.51     46.21 o 
  -9   3   4     2934.53     3321.93     34.82 o 
  -7   3   4     4038.50     4062.89     36.04 o 
  -5   3   4     2545.82     2827.64     20.19 o 
  -3   3   4      322.81      357.27      6.16 o 
  -1   3   4     3400.55     3668.32     29.54 o 
   1   3   4     2991.49     3566.38     27.24 o 
   3   3   4     4227.85     4341.25     34.48 o 
   5   3   4     1003.86      981.92     20.29 o 
   7   3   4      756.17      734.90     13.90 o 
   9   3   4      913.90      859.24     13.06 o 
  11   3   4      127.75      156.37      5.23 o 
  13   3   4     3100.98     3041.22     29.53 o 
  15   3   4      624.65      555.17     14.83 o 
  17   3   4       52.88       32.76      5.84 o 
  19   3   4     2671.78     2516.16     49.95 o 
  21   3   4       71.82       69.12      7.70 o 
  23   3   4       55.61       43.26      8.57 o 
  25   3   4      415.25      415.34     28.60 o 
 -26   4   4      260.86      216.88     18.50 o 
 -24   4   4      170.74      122.64     10.66 o 
 -22   4   4      189.91      138.93     10.88 o 
 -20   4   4      563.22      509.13     17.83 o 
 -18   4   4      208.07      193.19      8.66 o 
 -16   4   4      594.85      605.93     15.70 o 
 -14   4   4      224.94      184.49      7.24 o 
 -12   4   4       94.35       82.89      5.04 o 
 -10   4   4     1177.78     1080.94     17.90 o 
  -8   4   4     2700.75     3018.34     32.28 o 
  -6   4   4     2665.03     2803.58     25.99 o 
  -4   4   4      166.54      191.28      6.00 o 
  -2   4   4       97.76      128.73      4.50 o 
   0   4   4      392.45      379.65      7.47 o 
   2   4   4     1212.62     1279.23     16.58 o 
   4   4   4      219.97      249.86      6.82 o 
   6   4   4       92.81       83.30      3.37 o 
   8   4   4      765.95      797.31     13.30 o 
  10   4   4      603.60      595.44     13.30 o 
  12   4   4     1901.86     2029.91     36.60 o 
  14   4   4      138.12      136.11      9.15 o 
  16   4   4     2287.21     2308.19     35.00 o 
  18   4   4        0.11        0.00      3.74 o 
  20   4   4       11.08        4.22      3.87 o 
  22   4   4        4.89        0.00     10.23 o 
  24   4   4        7.70        0.00     11.70 o 
 -23   5   4        0.00        0.00      7.48 o 
 -21   5   4       43.60       34.74      6.80 o 
 -19   5   4       62.24       48.15      6.55 o 
 -17   5   4      264.72      277.78     12.93 o 
 -15   5   4      129.79      109.44      8.14 o 
 -13   5   4       36.42       22.54      4.09 o 
 -11   5   4      456.16      484.45     12.21 o 
  -9   5   4       33.18       37.06      4.60 o 
  -7   5   4       27.35       14.42      2.01 o 
  -5   5   4      616.63      662.66     11.32 o 
  -3   5   4      897.19      948.97     13.26 o 
  -1   5   4      143.39      155.34      5.05 o 
   1   5   4       94.02       89.49      3.93 o 
   3   5   4     1295.73     1344.26     15.41 o 
   5   5   4     1624.60     1744.60     18.26 o 
   7   5   4      911.70      924.82     14.77 o 
   9   5   4      355.20      337.86      8.96 o 
  11   5   4       14.01       12.25      2.62 o 
  13   5   4        4.33        0.00      3.47 o 
  15   5   4        1.05        0.00      3.35 o 
  17   5   4        3.03        0.00      4.38 o 
  19   5   4      206.09      213.33     13.70 o 
  21   5   4        0.45        2.94      4.50 o 
 -22   6   4        0.02        9.86      6.44 o 
 -20   6   4       78.20       50.52      7.31 o 
 -18   6   4      274.38      262.84     14.83 o 
 -16   6   4      381.25      375.10     17.15 o 
 -14   6   4        1.55        0.00      4.49 o 
 -12   6   4      840.69      784.94     20.61 o 
 -10   6   4     1481.61     1363.05     27.15 o 
  -8   6   4     1387.93     1244.85     25.87 o 
  -6   6   4       96.89      125.97      6.29 o 
  -4   6   4     1065.65     1084.77     19.39 o 
  -2   6   4      357.71      358.66     10.04 o 
   0   6   4        7.29        9.93      2.49 o 
   2   6   4     1131.81     1116.93     18.38 o 
   4   6   4     1278.30     1334.93     18.74 o 
   6   6   4      582.37      531.87     12.45 o 
   8   6   4       42.35       32.21      3.16 o 
  10   6   4       86.33       90.45      5.41 o 
  12   6   4      213.57      238.73     11.62 o 
  14   6   4      147.80      155.84     10.46 o 
  16   6   4      364.07      396.52     18.13 o 
  18   6   4     1032.67     1008.43     33.62 o 
  20   6   4      296.84      268.06     19.77 o 
 -19   7   4        0.42        2.92      4.91 o 
 -17   7   4      282.30      233.29     14.23 o 
 -15   7   4      625.82      608.03     23.03 o 
 -13   7   4      281.51      254.74     18.08 o 
 -11   7   4       90.08       65.23      6.89 o 
  -9   7   4      513.16      505.85     18.50 o 
  -7   7   4     1213.81     1155.36     23.94 o 
  -5   7   4       86.24       95.61      7.03 o 
  -3   7   4      109.93       77.82      5.87 o 
  -1   7   4     1028.90     1066.42     20.09 o 
   1   7   4       32.73       21.16      3.30 o 
   3   7   4       31.52       26.38      3.57 o 
   5   7   4       17.25       11.04      5.19 o 
   7   7   4      146.08      156.19      9.17 o 
   9   7   4      541.99      591.22     17.86 o 
  11   7   4      450.17      447.83     18.70 o 
  13   7   4     1427.29     1478.57     38.21 o 
  15   7   4        2.81        5.40      5.80 o 
  17   7   4      109.96      115.35     15.88 o 
 -16   8   4        1.48        0.00      5.66 o 
 -14   8   4       62.73       52.61      8.93 o 
 -12   8   4      104.48      104.84     10.07 o 
 -10   8   4       15.75       12.40      4.27 o 
  -8   8   4       89.48      106.65      9.08 o 
  -6   8   4     1176.20     1244.49     31.40 o 
  -4   8   4       85.41       99.80      8.12 o 
  -2   8   4       71.68       65.99      5.93 o 
   0   8   4      335.23      360.30     13.94 o 
   2   8   4       91.65       92.07      6.73 o 
   4   8   4      819.98      901.36     23.78 o 
   6   8   4     1498.75     1489.99     31.41 o 
   8   8   4      205.41      196.73     12.57 o 
  10   8   4     1301.50     1368.51     37.43 o 
  12   8   4       48.73       19.27      6.88 o 
  14   8   4       74.88       33.43     15.75 o 
  -9   9   4      268.37      263.12     18.15 o 
  -7   9   4      315.20      345.53     18.73 o 
  -5   9   4      213.65      246.73     14.97 o 
  -3   9   4      156.14      139.32     13.56 o 
  -1   9   4      607.39      617.97     23.24 o 
   1   9   4       66.36       59.39      5.93 o 
   3   9   4        7.76        0.00      4.58 o 
   5   9   4      254.68      237.55     17.42 o 
   7   9   4       40.77       19.35      9.73 o 
 -27   1   5       68.30       70.16      7.60 o 
 -25   1   5       10.78        8.28      3.91 o 
 -23   1   5       40.58       26.51      4.56 o 
 -21   1   5      165.37      132.40      8.88 o 
 -19   1   5      139.29      133.73      6.91 o 
 -17   1   5      114.44      138.83      5.65 o 
 -15   1   5     1016.18     1086.03     15.15 o 
 -13   1   5       44.54       43.06      2.66 o 
 -11   1   5     1244.49     1283.58     26.49 o 
  -9   1   5      539.28      612.83      8.79 o 
  -7   1   5     2962.44     3274.24     26.40 o 
  -5   1   5     1787.82     1902.10     16.97 o 
  -3   1   5     3120.36     3513.01     23.83 o 
  -1   1   5      796.41      957.83     11.08 o 
   1   1   5      145.52      178.64      4.26 o 
   3   1   5      182.75      208.77      6.00 o 
   5   1   5      292.32      263.90      6.70 o 
   7   1   5      812.66      787.80     16.46 o 
   9   1   5      441.39      455.35      9.55 o 
  11   1   5      115.50      108.10      4.82 o 
  13   1   5       46.38       44.89      3.11 o 
  15   1   5       15.51       12.33      3.27 o 
  17   1   5      357.97      290.81     14.17 o 
  19   1   5      392.49      378.73     18.44 o 
  21   1   5     1702.86     1699.45     45.96 o 
  23   1   5      512.06      583.79     22.55 o 
  25   1   5      171.18      171.07     17.02 o 
 -28   2   5      488.54      524.92     28.10 o 
 -26   2   5        5.51        0.05      7.19 o 
 -24   2   5      274.14      239.09     15.98 o 
 -22   2   5        0.36        0.00      3.53 o 
 -20   2   5      615.18      587.46     15.55 o 
 -18   2   5     1214.27     1190.76     21.66 o 
 -16   2   5       64.12       47.43      3.90 o 
 -14   2   5      444.72      551.52     11.00 o 
 -12   2   5      660.83      768.16     10.12 o 
 -10   2   5      461.16      681.23      9.71 o 
  -8   2   5      882.70      896.00     16.17 o 
  -6   2   5       76.86       92.04      3.47 o 
  -4   2   5      724.85      814.64     10.36 o 
  -2   2   5     6451.58     7145.15     43.73 o 
   0   2   5      124.06      235.83      5.90 o 
   2   2   5     1604.27     1700.94     16.52 o 
   4   2   5     1462.10     1420.80     19.87 o 
   6   2   5    12806.96    13331.76    121.62 o 
   8   2   5      444.07      465.46     10.94 o 
  10   2   5      565.91      485.51     12.68 o 
  12   2   5      236.85      239.20      7.42 o 
  14   2   5     1512.70     1371.97     22.19 o 
  16   2   5      742.95      680.34     23.00 o 
  18   2   5      767.50      750.11     22.61 o 
  20   2   5      481.77      492.18     23.37 o 
  22   2   5      717.40      751.63     28.73 o 
  24   2   5      185.80      185.97     15.04 o 
 -27   3   5       66.53       51.09     11.77 o 
 -25   3   5      259.91      242.63     16.10 o 
 -23   3   5       74.52       66.17      6.88 o 
 -21   3   5     1162.27     1037.53     23.69 o 
 -19   3   5       26.42       44.07      4.23 o 
 -17   3   5     1051.07      998.63     19.02 o 
 -15   3   5     1543.99     1440.02     27.25 o 
 -13   3   5     2200.77     2135.54     23.67 o 
 -11   3   5      661.96      690.37     12.31 o 
  -9   3   5    10426.27    10303.97     91.78 o 
  -7   3   5      150.60      139.58      4.54 o 
  -5   3   5      448.57      327.63      7.39 o 
  -3   3   5     1618.72     1895.30     18.73 o 
  -1   3   5     2342.65     2460.96     26.39 o 
   1   3   5     2063.84     2004.12     20.29 o 
   3   3   5      491.91      530.86      9.96 o 
   5   3   5     2044.76     1859.54     27.64 o 
   7   3   5      152.25      101.74      4.69 o 
   9   3   5      837.70      796.31     22.68 o 
  11   3   5     4189.67     4080.83     40.44 o 
  13   3   5      368.46      363.10     10.67 o 
  15   3   5       73.83       64.59      5.36 o 
  17   3   5      460.58      416.48     16.98 o 
  19   3   5      627.18      636.42     22.12 o 
  21   3   5     1626.42     1585.26     41.73 o 
  23   3   5       96.38       90.53     11.20 o 
 -26   4   5     1989.21     1894.67     81.79 o 
 -24   4   5      804.72      724.17     26.12 o 
 -22   4   5       45.40       48.47      6.58 o 
 -20   4   5     1463.48     1507.56     33.15 o 
 -18   4   5      231.74      238.65     10.71 o 
 -16   4   5      996.68     1012.25     19.90 o 
 -14   4   5     4258.13     4366.87     44.58 o 
 -12   4   5      110.14      113.82      6.02 o 
 -10   4   5     7517.79     7330.04     64.76 o 
  -8   4   5     5022.47     5244.49     56.94 o 
  -6   4   5     5323.78     5445.55     71.09 o 
  -4   4   5     1117.23     1086.72     16.10 o 
  -2   4   5     1489.76     1835.56     18.96 o 
   0   4   5     3952.84     3456.58     28.99 o 
   2   4   5      616.16      539.59     10.71 o 
   4   4   5     3385.33     3487.24     30.64 o 
   6   4   5     8147.89     8236.08     58.12 o 
   8   4   5     1728.29     1646.60     21.15 o 
  10   4   5     7249.39     7466.31    100.10 o 
  12   4   5      489.91      433.36     13.95 o 
  14   4   5      402.49      378.02     13.26 o 
  16   4   5      636.51      649.48     21.50 o 
  18   4   5        6.16        1.42      3.73 o 
  20   4   5      879.98      888.21     27.55 o 
  22   4   5      905.54      915.29     32.54 o 
 -23   5   5      528.06      520.16     22.81 o 
 -21   5   5      793.93      693.32     28.89 o 
 -19   5   5      814.13      820.76     23.38 o 
 -17   5   5        4.63        2.31      3.60 o 
 -15   5   5     1647.36     1635.31     31.93 o 
 -13   5   5      402.96      371.31     14.55 o 
 -11   5   5       28.58       19.26      3.87 o 
  -9   5   5    20591.43    20468.01    175.55 o 
  -7   5   5     3918.01     4226.41     38.09 o 
  -5   5   5     1415.41     1338.15     17.38 o 
  -3   5   5     1858.50     1871.73     21.03 o 
  -1   5   5      439.91      538.92     11.83 o 
   1   5   5     1017.59     1011.46     14.73 o 
   3   5   5        1.95        5.35      1.83 o 
   5   5   5     6206.41     6102.03     61.25 o 
   7   5   5     4242.52     4324.88     53.12 o 
   9   5   5        8.18        9.21      2.37 o 
  11   5   5     4818.09     4845.64    108.91 o 
  13   5   5     1016.97     1099.58     25.04 o 
  15   5   5      182.04      186.86     11.80 o 
  17   5   5      533.63      537.37     22.78 o 
  19   5   5        1.63        3.40      4.63 o 
  21   5   5      697.52      756.15     32.58 o 
 -22   6   5      691.72      668.81     37.44 o 
 -20   6   5     1854.75     2028.04     47.15 o 
 -18   6   5      203.30      200.00     13.19 o 
 -16   6   5      358.22      364.53     15.89 o 
 -14   6   5     2129.18     2207.47     39.76 o 
 -12   6   5      471.01      458.07     16.07 o 
 -10   6   5     2523.82     2395.41     39.54 o 
  -8   6   5     3198.11     3191.97     38.75 o 
  -6   6   5     2016.29     1993.70     29.70 o 
  -4   6   5     1280.65     1255.39     21.04 o 
  -2   6   5      211.42      168.85      7.54 o 
   0   6   5     1236.24     1144.04     18.36 o 
   2   6   5     5530.12     5336.27     52.88 o 
   4   6   5     2077.96     2033.47     26.33 o 
   6   6   5       60.49       60.88      4.49 o 
   8   6   5      835.40      847.10     17.32 o 
  10   6   5     6444.49     6418.90     61.36 o 
  12   6   5        2.42        3.63      3.97 o 
  14   6   5      335.19      361.08     14.86 o 
  16   6   5      348.69      305.70     14.81 o 
  18   6   5       84.03       71.23      8.53 o 
 -19   7   5       99.29       86.84     21.62 o 
 -17   7   5       18.28        8.10      5.14 o 
 -15   7   5       14.56        0.00      7.36 o 
 -13   7   5      245.31      219.69     11.85 o 
 -11   7   5      249.17      188.20     10.88 o 
  -9   7   5     2147.68     2233.32     40.71 o 
  -7   7   5     1875.54     1853.20     34.41 o 
  -5   7   5     1212.07     1210.02     24.62 o 
  -3   7   5      746.80      663.50     18.03 o 
  -1   7   5      160.33      138.50      7.63 o 
   1   7   5      244.07      242.18      9.99 o 
   3   7   5      286.28      249.32     10.08 o 
   5   7   5      746.16      709.51     18.31 o 
   7   7   5      844.86      837.46     20.41 o 
   9   7   5        9.82       13.81      4.72 o 
  11   7   5     2869.94     3026.07     93.41 o 
  13   7   5       29.09       23.00      6.35 o 
  15   7   5      244.05      248.75     18.10 o 
 -14   8   5       26.62       34.87      7.00 o 
 -12   8   5        0.49        1.48      4.82 o 
 -10   8   5      610.81      576.17     21.39 o 
  -8   8   5      160.43      140.69     11.58 o 
  -6   8   5      721.38      730.37     22.55 o 
  -4   8   5      593.61      589.50     18.17 o 
  -2   8   5        6.59        5.55      4.29 o 
   0   8   5        3.29        0.10      3.27 o 
   2   8   5      268.96      223.87      9.96 o 
   4   8   5       85.52       85.07      6.93 o 
   6   8   5      252.13      230.76     13.01 o 
   8   8   5        1.75        6.83      4.62 o 
  10   8   5      494.45      522.07     26.06 o 
  12   8   5        1.64        0.00      8.56 o 
  -7   9   5       18.37       10.33      6.84 o 
  -5   9   5      591.74      611.68     23.20 o 
  -3   9   5       59.94       41.53      8.28 o 
  -1   9   5        0.86        2.44      3.67 o 
   1   9   5       47.67       33.42      5.24 o 
   3   9   5        8.92        6.93      5.28 o 
   5   9   5       14.93       15.50     11.54 o 
 -28   0   6      240.60      281.74     22.25 o 
 -26   0   6       66.00       35.36      8.19 o 
 -24   0   6     4917.45     4937.23     89.95 o 
 -22   0   6       29.03       14.29      5.47 o 
 -20   0   6      672.91      600.51     20.54 o 
 -18   0   6       56.21       42.53      4.63 o 
 -16   0   6     1451.95     1295.02     23.92 o 
 -14   0   6    12073.23    12260.07    107.66 o 
 -12   0   6     3118.99     3192.68     39.56 o 
 -10   0   6      501.20      534.93     18.45 o 
  -8   0   6     5977.96     6052.94     67.28 o 
  -6   0   6     9660.96     9892.52    111.25 o 
  -4   0   6     4788.93     4628.96     53.63 o 
  -2   0   6      223.70      128.27      6.97 o 
   0   0   6      519.85      928.72     24.28 o 
   2   0   6     2079.35     2068.45     35.71 o 
   4   0   6      813.44      861.36     13.98 o 
   6   0   6     3020.16     3394.22    120.94 o 
   8   0   6    14100.03    14062.73    132.37 o 
  10   0   6     9362.12     9776.52    113.83 o 
  12   0   6       59.85      293.81     31.95 o 
  14   0   6       20.33        0.00      3.90 o 
  16   0   6       17.48       15.51      4.80 o 
  18   0   6      483.76      557.63     27.78 o 
  20   0   6        1.75        5.37     10.01 o 
  22   0   6     2841.66     3190.27    100.59 o 
  24   0   6       40.66       52.44     23.52 o 
 -27   1   6      833.89      832.63     25.64 o 
 -25   1   6      341.74      341.60     15.58 o 
 -23   1   6     2582.29     2552.58     46.38 o 
 -21   1   6      202.60      174.45      9.18 o 
 -19   1   6     1781.30     1834.83     24.73 o 
 -17   1   6     1583.33     1762.02     27.02 o 
 -15   1   6      893.12      989.56     16.80 o 
 -13   1   6     1290.64     1317.23     19.90 o 
 -11   1   6      401.03      408.69      7.25 o 
  -9   1   6     4556.04     4201.04     33.32 o 
  -7   1   6    11757.15    12510.44     74.91 o 
  -5   1   6     1129.28     1196.06     13.44 o 
  -3   1   6       63.20       93.79      3.51 o 
  -1   1   6       92.40       79.48      3.27 o 
   1   1   6      836.77      644.93      9.43 o 
   3   1   6     6541.07     6587.29     78.68 o 
   5   1   6     3510.94     3715.93     48.57 o 
   7   1   6     1302.55     1206.92     17.67 o 
   9   1   6      721.68      741.51     21.10 o 
  11   1   6      736.73      657.04     11.77 o 
  13   1   6     5326.52     5148.11     49.54 o 
  15   1   6      123.87       59.23      5.05 o 
  17   1   6      100.17      169.80     11.59 o 
  19   1   6      201.40      216.52     16.57 o 
  21   1   6      775.03      869.16     34.22 o 
  23   1   6      974.48     1014.37     34.79 o 
 -26   2   6      742.62      743.25     24.25 o 
 -24   2   6     1006.01     1005.07     27.19 o 
 -22   2   6       35.21       43.63      5.90 o 
 -20   2   6      227.17      231.19      9.96 o 
 -18   2   6      877.74      962.26     19.81 o 
 -16   2   6      263.41      217.92      7.03 o 
 -14   2   6     6624.02     6673.30     46.83 o 
 -12   2   6     5070.64     5162.01     39.28 o 
 -10   2   6        0.56        1.09      1.05 o 
  -8   2   6     2885.53     2883.77     24.71 o 
  -6   2   6      582.63      558.68     10.86 o 
  -4   2   6     6168.44     6611.85     51.49 o 
  -2   2   6        4.81       58.89      3.22 o 
   0   2   6     2880.46     2843.97     41.60 o 
   2   2   6    12281.85    12527.68     82.27 o 
   4   2   6       16.91        6.74      1.55 o 
   6   2   6      422.37      324.33      8.24 o 
   8   2   6     3011.20     2888.12     34.45 o 
  10   2   6     1479.16     1328.20     20.20 o 
  12   2   6     1115.08     1102.40     22.40 o 
  14   2   6       24.75        7.40      2.85 o 
  16   2   6     1267.36     1144.99     35.84 o 
  18   2   6      312.85      306.77     17.01 o 
  20   2   6       86.24      106.39     10.46 o 
  22   2   6     1428.66     1586.49     43.50 o 
  24   2   6      127.60      135.27     21.46 o 
 -25   3   6      427.11      486.46     24.38 o 
 -23   3   6     1254.19     1140.78     31.80 o 
 -21   3   6       15.86       33.79      4.90 o 
 -19   3   6      222.33      229.85      9.36 o 
 -17   3   6     1018.77     1085.65     22.19 o 
 -15   3   6     1590.45     1686.81     26.76 o 
 -13   3   6      165.23      152.19      5.98 o 
 -11   3   6      476.76      383.00      8.68 o 
  -9   3   6     7293.71     8071.36    102.16 o 
  -7   3   6      106.94       99.91      3.85 o 
  -5   3   6     4290.61     4118.83     41.85 o 
  -3   3   6     7923.64     7868.63     95.53 o 
  -1   3   6      100.31      102.30      5.07 o 
   1   3   6      777.97      675.44     10.69 o 
   3   3   6       88.98       74.63      3.70 o 
   5   3   6     5050.65     5125.34     76.71 o 
   7   3   6     1883.33     1702.92     25.26 o 
   9   3   6       43.96      200.17     15.70 o 
  11   3   6     1750.45     1815.97     27.39 o 
  13   3   6      589.59      613.57     13.95 o 
  15   3   6      958.61      984.97     21.11 o 
  17   3   6      428.71      489.32     21.31 o 
  19   3   6       39.48       20.70      5.68 o 
  21   3   6      407.25      419.72     21.87 o 
  23   3   6        5.15        9.76      7.16 o 
 -24   4   6        9.47       10.16      7.34 o 
 -22   4   6        1.18        0.32      4.45 o 
 -20   4   6       98.71      104.20      8.75 o 
 -18   4   6      614.79      622.27     17.81 o 
 -16   4   6      288.43      277.91     10.96 o 
 -14   4   6      838.24      823.19     16.25 o 
 -12   4   6      559.90      545.69     14.63 o 
 -10   4   6      198.25      210.45      7.49 o 
  -8   4   6       12.15        6.37      1.17 o 
  -6   4   6       36.21       27.48      1.82 o 
  -4   4   6        9.14       25.07      2.09 o 
  -2   4   6     1154.98     1185.42     17.35 o 
   0   4   6     1453.70     1550.59     19.58 o 
   2   4   6      852.06      804.69     13.29 o 
   4   4   6     1261.08     1285.36     18.73 o 
   6   4   6        0.62        1.73      1.59 o 
   8   4   6      257.69      262.98      8.17 o 
  10   4   6     2539.61     2530.90     31.40 o 
  12   4   6       81.06       60.61      4.62 o 
  14   4   6        6.32        6.50      3.07 o 
  16   4   6     2034.21     2050.18     39.87 o 
  18   4   6      183.55      177.48     13.70 o 
  20   4   6       62.84       69.67      8.96 o 
  22   4   6      823.69      864.31     36.17 o 
 -23   5   6       29.85       24.81      6.05 o 
 -21   5   6       69.98       57.87      7.58 o 
 -19   5   6       55.38       35.43      5.45 o 
 -17   5   6      147.57      157.42     10.45 o 
 -15   5   6       50.24       41.98      4.69 o 
 -13   5   6     1200.95     1113.03     24.84 o 
 -11   5   6       59.06       55.57      5.81 o 
  -9   5   6      469.30      465.29     14.07 o 
  -7   5   6     1468.40     1476.48     21.53 o 
  -5   5   6     1258.52     1256.75     19.67 o 
  -3   5   6      856.05      846.44     16.98 o 
  -1   5   6      845.60      893.85     20.19 o 
   1   5   6      721.56      746.53     15.56 o 
   3   5   6       58.82       78.88      4.80 o 
   5   5   6      467.09      443.43     10.62 o 
   7   5   6     1144.23     1127.01     18.89 o 
   9   5   6      142.59      123.40      7.01 o 
  11   5   6      134.09      117.75      7.36 o 
  13   5   6      306.66      313.90     12.20 o 
  15   5   6       24.64       29.22      4.52 o 
  17   5   6        3.38        2.70      5.33 o 
  19   5   6      170.85      149.38     14.91 o 
 -20   6   6        4.39        6.06      6.75 o 
 -18   6   6       85.83      106.13      8.37 o 
 -16   6   6        6.11        8.94      4.80 o 
 -14   6   6      137.38      128.12      9.49 o 
 -12   6   6      365.06      471.49     17.24 o 
 -10   6   6      799.22      753.27     23.07 o 
  -8   6   6     1235.65     1062.83     24.09 o 
  -6   6   6      203.05      198.45     10.22 o 
  -4   6   6       39.61       61.39      5.50 o 
  -2   6   6      127.55      119.37      8.60 o 
   0   6   6       28.21       30.87      3.54 o 
   2   6   6      155.30      139.35      7.59 o 
   4   6   6      361.67      347.62     11.11 o 
   6   6   6      696.29      741.74     17.77 o 
   8   6   6     1363.59     1395.95     29.18 o 
  10   6   6      487.11      482.05     15.46 o 
  12   6   6       38.09       37.18      5.77 o 
  14   6   6       81.75       84.81      8.53 o 
  16   6   6       16.12        8.80      3.61 o 
  18   6   6       59.37       72.25      9.33 o 
 -17   7   6       58.88       40.06      7.83 o 
 -15   7   6     2023.11     2177.01     46.09 o 
 -13   7   6      277.23      283.67     16.00 o 
 -11   7   6     1839.32     1784.02     36.61 o 
  -9   7   6      978.84      958.13     26.20 o 
  -7   7   6      470.76      468.21     17.03 o 
  -5   7   6       38.49       41.97      5.48 o 
  -3   7   6      181.04      167.94      9.77 o 
  -1   7   6      146.89      152.12      8.27 o 
   1   7   6      548.93      599.70     17.03 o 
   3   7   6      648.08      631.77     17.45 o 
   5   7   6      126.79      145.25      9.42 o 
   7   7   6      739.73      761.13     23.23 o 
   9   7   6       15.35       20.02      4.38 o 
  11   7   6       40.66       42.23      6.86 o 
  13   7   6       19.83       13.17      7.65 o 
  15   7   6       79.34       55.26     11.52 o 
 -14   8   6       17.72        5.05     11.72 o 
 -12   8   6        5.61       16.21      8.44 o 
 -10   8   6      449.95      484.35     19.95 o 
  -8   8   6       65.18       72.01      8.09 o 
  -6   8   6        0.02        0.92      5.87 o 
  -4   8   6      179.20      182.68     12.38 o 
  -2   8   6       88.47       78.18      7.48 o 
   0   8   6       45.19       73.71      6.16 o 
   2   8   6      434.29      443.59     15.82 o 
   4   8   6      119.22      121.35      9.93 o 
   6   8   6       20.33       26.93      5.43 o 
   8   8   6      360.02      337.78     20.65 o 
  10   8   6     2202.59     2174.94     75.00 o 
  -5   9   6      790.13      849.67     42.59 o 
  -3   9   6      484.41      561.68     37.78 o 
  -1   9   6       57.18       60.90     10.35 o 
   1   9   6      104.16      127.67     15.25 o 
   3   9   6      784.57      724.80     99.07 o 
 -27   1   7       36.62       36.57      7.69 o 
 -25   1   7      191.85      173.62     12.43 o 
 -23   1   7       23.43       31.96      4.93 o 
 -21   1   7      129.28      109.67      7.58 o 
 -19   1   7       12.51        1.42      2.18 o 
 -17   1   7      544.39      597.63     14.10 o 
 -15   1   7      553.79      497.17     16.65 o 
 -13   1   7     1012.11      986.12     15.50 o 
 -11   1   7     3132.91     3206.03     31.46 o 
  -9   1   7      364.56      320.42      8.39 o 
  -7   1   7      248.65      226.95      6.74 o 
  -5   1   7     1720.95     1831.12     20.43 o 
  -3   1   7      368.81      442.92      9.68 o 
  -1   1   7      774.20      745.93     11.84 o 
   1   1   7      110.18       94.63      3.75 o 
   3   1   7      229.83      217.76      5.32 o 
   5   1   7     1040.39     1010.48     16.48 o 
   7   1   7     1790.09     1643.66     27.09 o 
   9   1   7      550.55      547.92     11.05 o 
  11   1   7      919.27      956.59     17.80 o 
  13   1   7       24.84       27.76      3.59 o 
  15   1   7       27.40       39.83      4.26 o 
  17   1   7        2.60        0.75      3.43 o 
  19   1   7       84.15       82.69      9.00 o 
  21   1   7        8.03        2.68      4.49 o 
  23   1   7      316.50      361.40     48.72 o 
 -26   2   7      874.10      934.71     27.66 o 
 -24   2   7      193.53      193.21     12.17 o 
 -22   2   7        7.72        1.11      4.13 o 
 -20   2   7      279.93      258.12     10.75 o 
 -18   2   7        4.15        3.39      2.73 o 
 -16   2   7       97.57      105.14      5.85 o 
 -14   2   7     1718.49     1800.70     20.42 o 
 -12   2   7     1517.11     1517.86     16.61 o 
 -10   2   7     1011.40      878.75     11.30 o 
  -8   2   7        6.36        1.57      1.74 o 
  -6   2   7      112.69       78.12      4.98 o 
  -4   2   7      195.93      222.59      7.87 o 
  -2   2   7     1905.09     2072.73     29.71 o 
   0   2   7     1726.48     1777.85     21.70 o 
   2   2   7     1787.30     1813.39     23.52 o 
   4   2   7      258.16      195.19      5.39 o 
   6   2   7     3992.73     3881.74     43.12 o 
   8   2   7       52.21       37.09      4.64 o 
  10   2   7       58.79       68.80      5.35 o 
  12   2   7     1083.38     1019.23     20.93 o 
  14   2   7        1.79        7.15      6.54 o 
  16   2   7        2.28        1.35      4.97 o 
  18   2   7      662.55      574.63     24.67 o 
  20   2   7       47.82       59.60      6.84 o 
  22   2   7     1805.82     1963.45     60.35 o 
 -25   3   7      135.79      149.97     13.92 o 
 -23   3   7       22.78       12.31      5.33 o 
 -21   3   7       11.88       10.27      3.66 o 
 -19   3   7       64.05       54.29      5.29 o 
 -17   3   7      216.43      246.08      8.43 o 
 -15   3   7      316.65      225.56      8.08 o 
 -13   3   7     8339.54     8103.80     77.80 o 
 -11   3   7      453.79      406.37      8.05 o 
  -9   3   7       40.22       48.49      2.93 o 
  -7   3   7     2038.54     2028.40     19.89 o 
  -5   3   7      393.12      488.63     10.40 o 
  -3   3   7     1597.02     1426.93     20.49 o 
  -1   3   7      914.00      829.30     14.37 o 
   1   3   7      743.58      748.63     12.21 o 
   3   3   7     8917.23     9150.74     58.36 o 
   5   3   7        7.03        0.14      1.62 o 
   7   3   7     8655.96     8673.60     80.11 o 
   9   3   7      271.40      287.02      9.94 o 
  11   3   7       72.35      102.29      6.09 o 
  13   3   7     1429.44     1349.14     23.05 o 
  15   3   7      438.59      452.73     18.55 o 
  17   3   7      405.02      391.27     18.00 o 
  19   3   7      669.48      697.46     25.35 o 
  21   3   7      227.27      206.31     14.58 o 
 -24   4   7      185.65      180.65     17.14 o 
 -22   4   7      635.26      664.12     23.83 o 
 -20   4   7      274.34      318.60     22.45 o 
 -18   4   7      699.16      683.08     19.22 o 
 -16   4   7     1646.37     1543.33     29.11 o 
 -14   4   7      255.60      291.08     10.10 o 
 -12   4   7    10595.21    10862.65    102.55 o 
 -10   4   7      655.25      671.50     13.29 o 
  -8   4   7     1967.66     1882.04     20.27 o 
  -6   4   7     4954.15     4776.08     42.07 o 
  -4   4   7       77.99       54.64      4.11 o 
  -2   4   7     1345.13     1418.26     21.92 o 
   0   4   7      557.31      439.86     11.41 o 
   2   4   7     7967.60     8015.36     63.63 o 
   4   4   7     1919.63     1858.51     23.71 o 
   6   4   7     1763.14     1581.82     19.59 o 
   8   4   7     6802.62     6339.60     58.62 o 
  10   4   7        0.54        1.07      2.82 o 
  12   4   7      130.61      158.14      7.74 o 
  14   4   7      715.66      814.04     28.08 o 
  16   4   7      160.00      158.55     11.79 o 
  18   4   7      997.98     1048.68     31.34 o 
  20   4   7       41.40       54.44      7.88 o 
 -23   5   7     1186.48     1179.43     38.37 o 
 -21   5   7      594.11      569.53     36.32 o 
 -19   5   7        0.86        0.00      3.62 o 
 -17   5   7     5991.76     6473.07     87.41 o 
 -15   5   7      337.71      398.97     16.09 o 
 -13   5   7     1598.70     1482.13     28.60 o 
 -11   5   7     2104.84     2126.59     38.26 o 
  -9   5   7     1524.06     1556.26     30.13 o 
  -7   5   7     2079.80     2060.77     29.55 o 
  -5   5   7     1869.53     1739.76     25.72 o 
  -3   5   7      825.90      829.46     20.39 o 
  -1   5   7     2720.01     2584.73     36.86 o 
   1   5   7       30.33       27.32      3.18 o 
   3   5   7     2671.00     2686.31     32.27 o 
   5   5   7      588.23      511.56     11.78 o 
   7   5   7     6489.06     6763.28     66.91 o 
   9   5   7       28.69       17.90      3.33 o 
  11   5   7      190.01      248.54     10.11 o 
  13   5   7      834.02      759.75     21.50 o 
  15   5   7      399.59      348.60     18.68 o 
  17   5   7      676.83      679.89     30.40 o 
  19   5   7      798.68      804.05     34.89 o 
 -20   6   7       21.86       22.02      6.68 o 
 -18   6   7      533.59      529.47     19.06 o 
 -16   6   7      281.91      240.79     12.83 o 
 -14   6   7      498.34      578.30     23.64 o 
 -12   6   7     6138.64     6338.73     89.29 o 
 -10   6   7      738.07      717.93     21.24 o 
  -8   6   7       36.94       39.81      5.13 o 
  -6   6   7      331.74      313.62     12.90 o 
  -4   6   7      342.79      337.33     13.97 o 
  -2   6   7     2142.59     2230.45     33.53 o 
   0   6   7     1768.03     1669.72     33.30 o 
   2   6   7     2002.67     1991.79     35.82 o 
   4   6   7     1431.11     1393.32     26.39 o 
   6   6   7       94.97       85.85      7.26 o 
   8   6   7     1444.88     1427.79     30.35 o 
  10   6   7       38.42       49.22      5.81 o 
  12   6   7      169.72      143.82     15.09 o 
  14   6   7     1154.83     1152.92     30.73 o 
  16   6   7       77.59       84.23      9.36 o 
 -17   7   7     2568.58     2679.22     63.84 o 
 -15   7   7      463.61      433.23     20.58 o 
 -13   7   7      641.85      622.57     24.18 o 
 -11   7   7        3.00        3.33      5.06 o 
  -9   7   7       65.61       76.64      9.01 o 
  -7   7   7      116.50      147.88      9.73 o 
  -5   7   7        0.15        0.00      4.08 o 
  -3   7   7      225.01      263.55     13.98 o 
  -1   7   7      541.11      499.30     20.18 o 
   1   7   7      240.82      187.87     10.57 o 
   3   7   7      676.42      674.24     19.79 o 
   5   7   7      320.90      296.96     14.59 o 
   7   7   7      237.96      244.30     13.33 o 
   9   7   7     1533.78     1576.86     38.38 o 
  11   7   7       34.44       34.11      8.40 o 
  13   7   7      762.49      738.78     39.14 o 
 -12   8   7      152.39      158.10     23.03 o 
 -10   8   7      734.88      658.88     25.48 o 
  -8   8   7       57.20       79.31      8.48 o 
  -6   8   7      131.49      132.08     11.84 o 
  -4   8   7      197.87      226.88     13.88 o 
  -2   8   7      443.01      445.10     20.43 o 
   0   8   7      270.03      242.89     14.16 o 
   2   8   7      147.37      149.58     12.09 o 
   4   8   7      216.47      211.92     14.26 o 
   6   8   7      804.69      823.03     25.84 o 
   8   8   7       57.01       64.81     10.17 o 
 -26   0   8     1986.92     1945.72     57.22 o 
 -24   0   8      153.90      163.56     19.14 o 
 -22   0   8     2581.06     2733.03     77.38 o 
 -20   0   8     1690.65     1869.48     40.41 o 
 -18   0   8      221.02      264.61     14.12 o 
 -16   0   8       50.61       32.56      4.26 o 
 -14   0   8       33.60       34.78      4.96 o 
 -12   0   8    10116.26     9719.64    129.55 o 
 -10   0   8     1740.83     2007.10     33.63 o 
  -8   0   8     4613.96     4720.77     70.93 o 
  -6   0   8      581.74      513.72     16.28 o 
  -4   0   8     1798.65     1631.53     43.66 o 
  -2   0   8       14.25       26.11      3.15 o 
   0   0   8      815.57      853.16     31.20 o 
   2   0   8      149.93      165.99      7.10 o 
   4   0   8     1497.39     1417.20     21.72 o 
   6   0   8     2466.08     2264.27     39.41 o 
   8   0   8     4042.02     4075.52     57.36 o 
  10   0   8    11677.53    12039.29    178.13 o 
  12   0   8     1525.79     1799.04     38.15 o 
  14   0   8     1023.29      762.36     24.53 o 
  16   0   8      336.93      314.16     16.04 o 
  18   0   8      109.75       86.61     16.35 o 
  20   0   8      292.00      340.57     57.95 o 
 -27   1   8     4008.03     4003.48    142.20 o 
 -25   1   8      418.13      455.34     20.47 o 
 -23   1   8       99.13      119.98     12.39 o 
 -21   1   8      458.78      498.01     16.34 o 
 -19   1   8      356.82      342.01     12.43 o 
 -17   1   8     1907.12     1868.34     27.12 o 
 -15   1   8     7676.15     7967.94     69.56 o 
 -13   1   8     2775.19     2849.49     33.22 o 
 -11   1   8     4401.26     4519.88     46.42 o 
  -9   1   8     1302.35     1218.25     17.59 o 
  -7   1   8     3415.10     3500.84     35.35 o 
  -5   1   8     1038.32      865.22     13.89 o 
  -3   1   8     1206.46     1452.78     21.33 o 
  -1   1   8      169.35      185.47      6.48 o 
   1   1   8       17.47       16.98      2.29 o 
   3   1   8      659.83      608.52      9.75 o 
   5   1   8     8226.60     8149.15    125.55 o 
   7   1   8       31.86       21.52      3.19 o 
   9   1   8      125.37      125.05      5.90 o 
  11   1   8      419.97      307.42     11.52 o 
  13   1   8       55.13       63.33      5.15 o 
  15   1   8      684.97      703.97     18.30 o 
  17   1   8       57.41       52.95      6.22 o 
  19   1   8      808.44      813.34     29.76 o 
  21   1   8       45.45       41.38      8.71 o 
 -26   2   8     1165.38     1181.95     43.21 o 
 -24   2   8      159.68      155.66     10.91 o 
 -22   2   8      134.54      113.76      8.37 o 
 -20   2   8      939.01      978.77     25.42 o 
 -18   2   8        0.29        0.00      2.45 o 
 -16   2   8        1.98        6.22      2.60 o 
 -14   2   8     1142.50     1185.57     16.59 o 
 -12   2   8     7785.86     7557.63     64.63 o 
 -10   2   8     3326.33     3471.20     35.98 o 
  -8   2   8      857.88      902.46     16.52 o 
  -6   2   8      913.50      895.17     15.09 o 
  -4   2   8     1425.46     1410.86     20.76 o 
  -2   2   8      530.08      533.29     10.15 o 
   0   2   8     3193.29     3085.77     33.42 o 
   2   2   8      479.38      524.01     11.06 o 
   4   2   8     4103.59     3894.55     33.69 o 
   6   2   8      349.87      346.66      8.99 o 
   8   2   8     3660.54     3633.40     42.28 o 
  10   2   8     1648.85     1714.99     30.40 o 
  12   2   8      221.25      184.76     10.55 o 
  14   2   8     1032.42     1165.18     29.64 o 
  16   2   8      596.67      579.57     24.33 o 
  18   2   8      416.80      412.57     17.36 o 
  20   2   8      148.78      130.56     11.17 o 
  22   2   8       27.00        3.09     18.09 o 
 -25   3   8       81.53       79.31     17.87 o 
 -23   3   8       13.87       17.60      5.54 o 
 -21   3   8       98.17      100.05      8.13 o 
 -19   3   8      164.78      176.59      9.43 o 
 -17   3   8       27.43       22.08      3.66 o 
 -15   3   8      607.95      578.95     13.58 o 
 -13   3   8       20.15       17.26      2.61 o 
 -11   3   8     2270.60     2339.22     31.76 o 
  -9   3   8      229.85      227.36      6.81 o 
  -7   3   8       48.54       63.79      4.67 o 
  -5   3   8       17.69       14.47      2.93 o 
  -3   3   8     1736.99     1746.72     22.94 o 
  -1   3   8     6684.67     6759.54     66.80 o 
   1   3   8       10.58        7.39      2.58 o 
   3   3   8      100.98       79.04      3.89 o 
   5   3   8     5389.44     5544.49     47.57 o 
   7   3   8     3110.82     2903.79     35.53 o 
   9   3   8     2388.53     2138.42     37.78 o 
  11   3   8       43.07       23.77      3.64 o 
  13   3   8      326.09      372.38     15.54 o 
  15   3   8      645.15      694.92     29.70 o 
  17   3   8      274.51      283.25     17.22 o 
  19   3   8     2551.94     2667.27     88.12 o 
  21   3   8      198.91      200.97     20.20 o 
 -24   4   8      212.26      223.05     35.81 o 
 -22   4   8      148.75      157.81     11.51 o 
 -20   4   8       47.86       48.90      6.86 o 
 -18   4   8      790.60      796.21     21.30 o 
 -16   4   8       27.27       34.82      4.30 o 
 -14   4   8     1822.74     1787.85     29.24 o 
 -12   4   8       74.03      228.09     21.55 o 
 -10   4   8      937.36      909.77     17.78 o 
  -8   4   8     3363.16     3346.77     40.48 o 
  -6   4   8     1539.76     1494.21     25.25 o 
  -4   4   8      845.58      884.33     18.82 o 
  -2   4   8       18.87        4.23      2.86 o 
   0   4   8        0.30        1.70      2.63 o 
   2   4   8      416.00      412.10     13.80 o 
   4   4   8       14.94        7.36      2.79 o 
   6   4   8      255.11      243.92      9.42 o 
   8   4   8     1289.95     1352.60     25.31 o 
  10   4   8      367.36      319.15     11.69 o 
  12   4   8      251.09      243.09      9.82 o 
  14   4   8      723.14      669.11     19.86 o 
  16   4   8       53.08       56.37      7.71 o 
  18   4   8       69.59       87.20      9.39 o 
  20   4   8       42.79       58.14     10.30 o 
 -21   5   8       13.10       16.80      5.12 o 
 -19   5   8      186.83      188.20     11.01 o 
 -17   5   8        0.32        0.00      3.15 o 
 -15   5   8      281.40      245.12     13.77 o 
 -13   5   8       22.85       18.65      3.80 o 
 -11   5   8        1.05        1.35      3.34 o 
  -9   5   8      442.70      424.13     16.35 o 
  -7   5   8      644.58      594.45     15.68 o 
  -5   5   8     3763.74     3569.71     39.75 o 
  -3   5   8     4393.78     4273.52     52.57 o 
  -1   5   8     1344.83     1358.40     24.86 o 
   1   5   8        0.00        0.00      2.51 o 
   3   5   8      125.07      127.76      6.26 o 
   5   5   8       11.55       10.40      2.74 o 
   7   5   8        1.87        4.18      2.82 o 
   9   5   8       93.72       72.46      5.26 o 
  11   5   8      270.35      235.30     10.57 o 
  13   5   8       50.11       40.38      4.86 o 
  15   5   8        9.31       10.40      5.23 o 
  17   5   8        5.58        3.83      5.16 o 
 -20   6   8      131.56      135.30     20.47 o 
 -18   6   8        8.82       13.77      3.93 o 
 -16   6   8        2.34        8.65      3.96 o 
 -14   6   8      224.34      206.85     12.56 o 
 -12   6   8      538.44      516.37     18.06 o 
 -10   6   8      218.76      231.96     13.37 o 
  -8   6   8       31.84       24.67      4.64 o 
  -6   6   8       93.29       91.40      8.54 o 
  -4   6   8      171.35      131.54     10.73 o 
  -2   6   8        9.76        7.79      3.02 o 
   0   6   8      409.04      420.15     14.23 o 
   2   6   8      274.64      280.76     11.89 o 
   4   6   8      343.21      334.00     14.49 o 
   6   6   8       65.57       62.92      6.26 o 
   8   6   8      713.67      728.38     29.01 o 
  10   6   8      385.10      420.92     18.08 o 
  12   6   8      182.67      181.47     11.98 o 
  14   6   8       47.71       47.28      7.15 o 
 -15   7   8      242.54      287.52     15.94 o 
 -13   7   8      643.26      691.37     24.40 o 
 -11   7   8     1477.63     1476.43     36.94 o 
  -9   7   8       46.46       48.17      6.70 o 
  -7   7   8       11.00        8.16      3.93 o 
  -5   7   8        0.45        1.43      4.02 o 
  -3   7   8      103.26      121.59     10.40 o 
  -1   7   8      699.37      661.10     23.81 o 
   1   7   8      196.63      187.09     13.01 o 
   3   7   8       54.71       59.56      6.74 o 
   5   7   8      688.57      686.04     22.68 o 
   7   7   8     1471.84     1484.24     34.21 o 
   9   7   8      466.71      521.56     22.75 o 
  11   7   8      155.82      128.59     12.86 o 
 -10   8   8        0.85       16.51     10.66 o 
  -8   8   8      686.33      777.89     29.12 o 
  -6   8   8      174.98      171.46     12.29 o 
  -4   8   8       16.09        3.43      4.02 o 
  -2   8   8       20.40       34.39      6.57 o 
   0   8   8      184.86      197.54     16.15 o 
   2   8   8      738.93      763.12     27.75 o 
   4   8   8      668.65      720.22     27.03 o 
   6   8   8      286.96      309.70     24.13 o 
 -25   1   9      138.31      156.50     12.34 o 
 -23   1   9        1.79        6.78      4.84 o 
 -21   1   9      209.42      225.11     12.07 o 
 -19   1   9        4.09        0.23      3.24 o 
 -17   1   9      127.99      105.80      6.20 o 
 -15   1   9      531.74      515.70     13.35 o 
 -13   1   9     1379.97     1436.93     23.08 o 
 -11   1   9       13.97       19.83      3.11 o 
  -9   1   9       46.24       35.18      3.49 o 
  -7   1   9     3082.70     3074.30     33.86 o 
  -5   1   9      381.90      329.07      8.76 o 
  -3   1   9       99.96      105.00      5.34 o 
  -1   1   9      100.40       98.89      5.02 o 
   1   1   9      372.58      371.93      9.00 o 
   3   1   9     3624.00     3473.84     46.11 o 
   5   1   9        3.41        3.04      1.63 o 
   7   1   9      143.11      134.26      6.64 o 
   9   1   9     2022.37     1906.45     37.15 o 
  11   1   9      534.13      554.75     16.47 o 
  13   1   9       94.01       90.84      6.95 o 
  15   1   9        2.94        6.19      3.44 o 
  17   1   9        3.57        4.85      3.75 o 
  19   1   9      111.64      127.61     14.79 o 
 -24   2   9       41.68       33.32      5.15 o 
 -22   2   9      262.20      256.53     17.77 o 
 -20   2   9      219.38      210.68     11.18 o 
 -18   2   9       54.79       43.47      4.26 o 
 -16   2   9     2668.93     2647.23     34.45 o 
 -14   2   9     1283.45     1321.63     21.09 o 
 -12   2   9     2190.81     2076.54     28.24 o 
 -10   2   9     5795.03     5772.91     61.57 o 
  -8   2   9      186.93      223.61      9.27 o 
  -6   2   9     1359.10     1359.96     20.65 o 
  -4   2   9      456.16      388.25     10.09 o 
  -2   2   9      453.13      408.73      9.31 o 
   0   2   9      570.13      524.74     10.70 o 
   2   2   9       85.35       87.25      4.50 o 
   4   2   9     4303.95     4302.65     53.62 o 
   6   2   9      317.69      312.07     11.67 o 
   8   2   9      169.72      173.84      8.71 o 
  10   2   9     1784.40     1727.65     34.48 o 
  12   2   9       21.24       39.78      5.43 o 
  14   2   9        5.16        8.56      3.39 o 
  16   2   9      242.32      228.11     13.06 o 
  18   2   9       46.53       40.89      6.45 o 
  20   2   9       72.36       95.83     22.45 o 
 -23   3   9     1083.49     1201.73     40.92 o 
 -21   3   9       11.82       47.80      6.86 o 
 -19   3   9       41.89       31.57      6.05 o 
 -17   3   9        6.34        8.91      3.20 o 
 -15   3   9     1308.17     1332.44     21.90 o 
 -13   3   9     1194.00     1137.12     18.57 o 
 -11   3   9     1221.20     1144.72     20.14 o 
  -9   3   9     2996.79     3093.08     34.76 o 
  -7   3   9       16.38       18.22      2.80 o 
  -5   3   9      636.61      558.24     13.24 o 
  -3   3   9      430.91      346.39     11.23 o 
  -1   3   9     2198.94     2109.37     29.06 o 
   1   3   9      229.28      208.27      8.60 o 
   3   3   9     3030.45     2936.90     32.93 o 
   5   3   9     2380.97     2214.44     27.55 o 
   7   3   9      699.19      702.66     16.82 o 
   9   3   9     2083.51     2048.49     30.30 o 
  11   3   9     1691.51     1767.64     36.23 o 
  13   3   9        1.52        3.47      3.94 o 
  15   3   9     1477.74     1546.94     44.61 o 
  17   3   9      608.14      635.18     26.28 o 
  19   3   9      867.24      896.06     44.36 o 
 -22   4   9       95.41       95.08     10.39 o 
 -20   4   9     2450.94     2701.39     70.28 o 
 -18   4   9       13.45       22.69      5.19 o 
 -16   4   9      486.52      433.06     14.47 o 
 -14   4   9      536.04      525.38     15.76 o 
 -12   4   9       18.31        9.10      2.85 o 
 -10   4   9     3137.90     3006.06     38.10 o 
  -8   4   9      261.67      219.79      8.93 o 
  -6   4   9     1076.29     1089.15     21.96 o 
  -4   4   9     5240.99     4818.91     51.10 o 
  -2   4   9      597.94      600.47     15.78 o 
   0   4   9     2524.04     2491.95     33.86 o 
   2   4   9      261.84      224.81      8.83 o 
   4   4   9     1993.76     2067.01     29.51 o 
   6   4   9      466.57      493.50     13.87 o 
   8   4   9       19.72       46.12      4.90 o 
  10   4   9     3452.27     3207.31     55.21 o 
  12   4   9     1572.55     1563.82     31.53 o 
  14   4   9      216.70      227.37     16.09 o 
  16   4   9     1427.12     1585.00     39.74 o 
  18   4   9      288.82      319.70     20.08 o 
 -21   5   9     1072.96     1109.08     56.71 o 
 -19   5   9     1235.06     1237.93     31.00 o 
 -17   5   9      185.25      235.11     12.99 o 
 -15   5   9     1644.65     1673.29     35.12 o 
 -13   5   9      253.91      236.64     11.20 o 
 -11   5   9     1416.69     1448.40     25.27 o 
  -9   5   9     1728.56     1786.18     30.62 o 
  -7   5   9       37.17       32.98      4.36 o 
  -5   5   9     1861.13     1916.00     31.32 o 
  -3   5   9     3965.92     3578.28     40.99 o 
  -1   5   9     2883.64     2850.90     36.03 o 
   1   5   9      478.82      455.72     13.53 o 
   3   5   9      171.19      187.61      8.98 o 
   5   5   9     1213.39     1094.62     22.29 o 
   7   5   9      397.36      366.11     11.93 o 
   9   5   9      273.84      329.69     12.21 o 
  11   5   9     1342.62     1447.20     28.65 o 
  13   5   9      126.30      165.59     11.97 o 
  15   5   9      241.31      214.85     21.72 o 
 -18   6   9       14.98       23.76      6.48 o 
 -16   6   9      543.97      563.58     21.84 o 
 -14   6   9      621.41      619.54     22.15 o 
 -12   6   9       36.34       32.98      5.72 o 
 -10   6   9     1033.88     1078.45     26.69 o 
  -8   6   9        4.35        0.06      3.47 o 
  -6   6   9      202.35      249.49     11.83 o 
  -4   6   9      399.39      374.42     14.34 o 
  -2   6   9      130.56      122.22      8.45 o 
   0   6   9     1878.15     1861.80     29.71 o 
   2   6   9        1.05        0.24      3.83 o 
   4   6   9      491.75      522.86     16.96 o 
   6   6   9       42.40       52.38      5.45 o 
   8   6   9       24.45       22.07      4.18 o 
  10   6   9      279.75      290.31     15.26 o 
  12   6   9       32.39       76.05      8.21 o 
  14   6   9      553.70      582.64     61.22 o 
 -15   7   9     1250.15     1190.95     66.42 o 
 -13   7   9        0.02        0.00      6.09 o 
 -11   7   9      371.12      462.83     25.15 o 
  -9   7   9      775.26      820.96     26.36 o 
  -7   7   9       73.03       79.44      7.11 o 
  -5   7   9      214.97      229.56     14.25 o 
  -3   7   9      161.72      128.58     10.88 o 
  -1   7   9     2032.07     2030.71     48.86 o 
   1   7   9      311.70      310.45     18.77 o 
   3   7   9        8.25        3.42      3.87 o 
   5   7   9       31.08       22.69      7.14 o 
   7   7   9      471.94      441.30     19.56 o 
   9   7   9       31.46       22.45      5.82 o 
  -8   8   9      349.62      323.50     26.79 o 
  -6   8   9      550.31      573.71     30.60 o 
  -4   8   9      209.92      192.42     18.26 o 
  -2   8   9      132.58      177.57     23.15 o 
   0   8   9      754.21      782.89     31.52 o 
   2   8   9      103.10      112.20     15.86 o 
 -24   0  10     2230.59     2409.19     78.26 o 
 -22   0  10      427.57      473.11     32.36 o 
 -20   0  10      410.73      488.22     24.65 o 
 -18   0  10    12679.34    13404.16    270.00 o 
 -16   0  10     4169.21     4191.58     94.28 o 
 -14   0  10     1300.27     1242.94     31.95 o 
 -12   0  10      987.44      902.33     26.16 o 
 -10   0  10      897.76      903.47     27.27 o 
  -8   0  10      987.90      919.25     25.02 o 
  -6   0  10       83.90       57.58      6.26 o 
  -4   0  10     3971.93     3933.54     55.43 o 
  -2   0  10     1279.25     1203.50     22.76 o 
   0   0  10        5.24        2.62      3.78 o 
   2   0  10     2469.22     2438.36     44.13 o 
   4   0  10     6250.39     6140.10     74.27 o 
   6   0  10      221.47      235.14     16.51 o 
   8   0  10      404.54      322.40     19.63 o 
  10   0  10     1387.16     1444.01     52.74 o 
  12   0  10     1558.04     1538.02     45.60 o 
  14   0  10       90.67      102.15     14.06 o 
  16   0  10      720.02      644.25     44.39 o 
  18   0  10       28.48       66.44     16.17 o 
 -25   1  10      756.16      765.37     47.50 o 
 -23   1  10     1912.89     2016.34     44.60 o 
 -21   1  10      129.75      140.55      9.88 o 
 -19   1  10     1158.77     1175.80     25.33 o 
 -17   1  10      689.44      718.53     19.93 o 
 -15   1  10     4802.19     4851.84     52.19 o 
 -13   1  10       25.97       21.94      3.76 o 
 -11   1  10     2287.78     2205.50     30.01 o 
  -9   1  10     4190.44     4185.85     43.37 o 
  -7   1  10     2465.58     2403.98     30.26 o 
  -5   1  10      308.38      332.72      9.72 o 
  -3   1  10     3631.17     3459.41     36.20 o 
  -1   1  10      526.43      564.24     12.69 o 
   1   1  10     4911.66     4893.09     48.10 o 
   3   1  10     1873.33     1810.37     24.85 o 
   5   1  10      729.81      719.10     16.56 o 
   7   1  10     1495.92     1481.55     34.20 o 
   9   1  10       55.38       74.36      6.96 o 
  11   1  10      599.28      661.32     19.15 o 
  13   1  10     1202.52     1215.05     26.72 o 
  15   1  10        3.50        2.07      4.55 o 
  17   1  10       21.72       29.49      6.36 o 
  19   1  10        0.00        3.01     14.50 o 
 -24   2  10      245.85      217.82     38.26 o 
 -22   2  10      542.89      606.38     19.95 o 
 -20   2  10       35.70       34.54      5.00 o 
 -18   2  10     2292.77     2369.49     36.67 o 
 -16   2  10     1040.11     1108.44     22.28 o 
 -14   2  10      448.17      479.29     15.47 o 
 -12   2  10        4.12        0.00      3.21 o 
 -10   2  10      199.29      189.18      9.91 o 
  -8   2  10     1491.88     1463.12     27.54 o 
  -6   2  10      348.34      315.20     10.37 o 
  -4   2  10     1072.84     1068.91     19.23 o 
  -2   2  10      558.04      576.99     13.81 o 
   0   2  10      580.22      554.13     13.43 o 
   2   2  10     4925.05     4740.64     48.86 o 
   4   2  10      974.00      977.38     21.92 o 
   6   2  10      449.06      447.14     13.90 o 
   8   2  10      281.64      301.88     12.94 o 
  10   2  10        0.51        3.47      3.29 o 
  12   2  10     1115.41     1051.58     36.05 o 
  14   2  10       18.96       14.22      6.97 o 
  16   2  10     2641.08     2660.57     67.57 o 
  18   2  10      503.79      583.11     26.91 o 
 -23   3  10      111.11       61.38     20.04 o 
 -21   3  10       19.14       12.48      4.58 o 
 -19   3  10      311.75      331.84     14.67 o 
 -17   3  10       82.33       60.58      5.86 o 
 -15   3  10      410.15      418.29     13.01 o 
 -13   3  10      147.92      159.96      8.62 o 
 -11   3  10      179.83      158.13      7.62 o 
  -9   3  10        2.77        3.17      2.85 o 
  -7   3  10      403.81      426.63     11.38 o 
  -5   3  10        9.45       22.89      3.30 o 
  -3   3  10     1892.90     1677.04     27.55 o 
  -1   3  10        3.30        5.46      2.47 o 
   1   3  10      815.33      845.24     18.06 o 
   3   3  10       42.64       50.11      4.28 o 
   5   3  10     1570.34     1524.96     27.22 o 
   7   3  10      190.40      209.91      9.99 o 
   9   3  10       22.46       15.98      4.31 o 
  11   3  10     1658.64     1615.15     36.21 o 
  13   3  10      872.57      852.30     31.52 o 
  15   3  10      208.99      196.88     15.33 o 
  17   3  10      433.00      456.43     19.99 o 
 -22   4  10      377.47      338.08     31.31 o 
 -20   4  10     1070.09     1168.28     32.14 o 
 -18   4  10       40.93       39.93      6.32 o 
 -16   4  10      272.15      266.27     11.71 o 
 -14   4  10      574.55      596.05     16.66 o 
 -12   4  10      155.48      143.51      8.22 o 
 -10   4  10       58.77       32.41      4.63 o 
  -8   4  10      232.51      205.91      8.92 o 
  -6   4  10     1579.15     1568.56     25.27 o 
  -4   4  10     1610.76     1663.74     28.13 o 
  -2   4  10       15.97       10.24      3.38 o 
   0   4  10     1592.29     1496.91     26.19 o 
   2   4  10     2077.64     2137.08     31.62 o 
   4   4  10       49.37       57.98      5.22 o 
   6   4  10      126.28       99.74      6.55 o 
   8   4  10       18.03       15.65      4.47 o 
  10   4  10        7.58       10.13      4.38 o 
  12   4  10      393.99      387.55     17.00 o 
  14   4  10        0.01        0.00      6.24 o 
  16   4  10      476.39      511.32     26.64 o 
 -19   5  10      110.05      106.71     14.37 o 
 -17   5  10      139.02      132.41     10.18 o 
 -15   5  10      195.65      193.29     11.88 o 
 -13   5  10        9.18        2.76      3.21 o 
 -11   5  10       81.82       84.05      6.20 o 
  -9   5  10        3.22        1.21      3.05 o 
  -7   5  10       77.44       74.72      6.86 o 
  -5   5  10        1.18        0.00      3.68 o 
  -3   5  10      398.58      363.27     13.45 o 
  -1   5  10      720.24      659.62     18.01 o 
   1   5  10       68.67       55.38      5.66 o 
   3   5  10      219.59      234.24     11.81 o 
   5   5  10      322.85      349.69     12.88 o 
   7   5  10       30.28       22.64      3.74 o 
   9   5  10        0.07        0.00      3.06 o 
  11   5  10       25.72       20.75      5.04 o 
  13   5  10      344.97      344.43     19.64 o 
 -16   6  10       71.75       67.50      9.52 o 
 -14   6  10        7.40        0.00      3.86 o 
 -12   6  10       37.34       54.05      6.56 o 
 -10   6  10       81.47       80.21      9.56 o 
  -8   6  10      206.45      180.97     10.34 o 
  -6   6  10      240.76      189.40     10.53 o 
  -4   6  10      227.74      193.92     11.18 o 
  -2   6  10      391.97      416.17     16.11 o 
   0   6  10      301.26      267.18     15.79 o 
   2   6  10       55.58       75.13      7.02 o 
   4   6  10      191.51      196.68     11.45 o 
   6   6  10      502.70      537.50     17.90 o 
   8   6  10        1.52        0.00      3.57 o 
  10   6  10       57.43       53.43      6.90 o 
 -11   7  10      634.19      726.96     35.15 o 
  -9   7  10      100.96       78.50      7.66 o 
  -7   7  10       98.41       99.04      8.22 o 
  -5   7  10        0.85        2.05      6.44 o 
  -3   7  10      402.34      399.87     18.88 o 
  -1   7  10      695.10      732.19     25.63 o 
   1   7  10      262.44      308.70     16.60 o 
   3   7  10       49.12       46.22      7.76 o 
   5   7  10      509.55      503.47     20.55 o 
   7   7  10       10.24       17.43      5.46 o 
 -23   1  11      552.04      561.43     32.75 o 
 -21   1  11       71.69       65.24      7.80 o 
 -19   1  11      302.68      309.18     13.23 o 
 -17   1  11      187.72      182.63     10.53 o 
 -15   1  11      669.24      619.55     16.37 o 
 -13   1  11     1487.75     1418.07     24.82 o 
 -11   1  11       76.82       69.70      5.59 o 
  -9   1  11      531.35      528.45     14.11 o 
  -7   1  11      122.64      109.37      6.38 o 
  -5   1  11     1621.48     1552.70     25.96 o 
  -3   1  11     1556.39     1535.61     23.02 o 
  -1   1  11     1442.82     1427.81     29.56 o 
   1   1  11      525.60      556.98     13.55 o 
   3   1  11      991.32      934.55     27.74 o 
   5   1  11      483.38      452.65     19.10 o 
   7   1  11     1385.52     1331.99     30.41 o 
   9   1  11       60.07       46.27      5.86 o 
  11   1  11      333.87      337.53     15.42 o 
  13   1  11      257.45      275.35     18.48 o 
  15   1  11       72.47       76.82      9.49 o 
  17   1  11       23.58        5.26     14.25 o 
 -22   2  11       30.85       10.76      5.28 o 
 -20   2  11      160.85      160.72     10.22 o 
 -18   2  11     2165.07     2248.61     40.29 o 
 -16   2  11      209.67      186.38      9.33 o 
 -14   2  11      127.23      121.09      8.27 o 
 -12   2  11       26.71       23.16      3.93 o 
 -10   2  11     4290.26     4146.59     51.61 o 
  -8   2  11     4691.28     4589.32     52.39 o 
  -6   2  11      857.60      814.08     17.43 o 
  -4   2  11     1591.62     1508.70     24.18 o 
  -2   2  11      106.05      123.49      7.87 o 
   0   2  11     1078.93     1031.23     19.32 o 
   2   2  11     3657.40     3596.71     53.40 o 
   4   2  11      220.59      218.40     10.55 o 
   6   2  11     1000.84      985.01     28.09 o 
   8   2  11      690.75      689.21     21.98 o 
  10   2  11      266.81      239.91     14.01 o 
  12   2  11     1881.64     1989.02     46.09 o 
  14   2  11     1041.02     1001.25     36.24 o 
  16   2  11       46.33       70.42      8.41 o 
 -21   3  11      666.62      700.14     24.73 o 
 -19   3  11        0.16        8.02      5.21 o 
 -17   3  11       69.69       68.01      6.27 o 
 -15   3  11      363.17      345.47     13.11 o 
 -13   3  11     2190.03     2177.71     34.29 o 
 -11   3  11        3.95        4.93      3.40 o 
  -9   3  11      788.51      795.67     19.61 o 
  -7   3  11     2745.90     2567.38     36.33 o 
  -5   3  11        1.31        0.00      2.79 o 
  -3   3  11      772.72      729.51     16.27 o 
  -1   3  11     2397.73     2330.13     38.53 o 
   1   3  11      362.42      361.64     11.23 o 
   3   3  11       68.16       65.73      5.65 o 
   5   3  11      256.23      254.71     11.42 o 
   7   3  11     3190.66     3111.18     61.83 o 
   9   3  11      758.33      849.49     26.92 o 
  11   3  11       24.19       16.78      4.98 o 
  13   3  11     1069.28     1019.80     31.34 o 
  15   3  11      308.67      349.78     17.77 o 
 -20   4  11        7.49        1.02     24.43 o 
 -18   4  11      765.08      775.34     27.55 o 
 -16   4  11      265.12      251.19     15.63 o 
 -14   4  11      789.79      837.98     20.49 o 
 -12   4  11      113.77      113.18      7.65 o 
 -10   4  11        9.80        3.47      4.09 o 
  -8   4  11      608.88      603.27     15.85 o 
  -6   4  11     1694.45     1505.20     25.38 o 
  -4   4  11     1341.14     1203.17     22.40 o 
  -2   4  11      748.80      697.55     18.12 o 
   0   4  11      427.29      388.27     13.29 o 
   2   4  11      537.02      537.81     17.33 o 
   4   4  11     1256.95     1307.13     25.77 o 
   6   4  11      803.12      876.28     20.97 o 
   8   4  11      348.96      388.08     15.77 o 
  10   4  11      115.07      120.96     11.25 o 
  12   4  11     1365.80     1303.34     44.81 o 
  14   4  11     1334.51     1360.97     42.40 o 
 -17   5  11      905.15      921.98     34.84 o 
 -15   5  11      355.19      365.84     16.71 o 
 -13   5  11     1414.21     1410.45     27.99 o 
 -11   5  11      156.82      196.17     10.20 o 
  -9   5  11      214.75      231.30     10.88 o 
  -7   5  11     1537.31     1438.76     26.10 o 
  -5   5  11       29.62       12.62      3.61 o 
  -3   5  11     1277.57     1282.01     26.39 o 
  -1   5  11      296.25      288.87     13.29 o 
   1   5  11      113.43      113.43      8.55 o 
   3   5  11     1514.38     1487.39     31.14 o 
   5   5  11        0.95        0.00      3.94 o 
   7   5  11      236.99      196.36     10.08 o 
   9   5  11      177.83      153.15     10.59 o 
  11   5  11      323.50      329.46     18.21 o 
 -14   6  11     2720.56     2665.85     68.71 o 
 -12   6  11     1591.52     1705.75     53.03 o 
 -10   6  11      366.05      309.17     13.96 o 
  -8   6  11      154.61      161.98      9.96 o 
  -6   6  11      626.43      579.82     18.70 o 
  -4   6  11     1246.88     1258.16     29.49 o 
  -2   6  11      169.08      206.01     13.86 o 
   0   6  11       58.50       47.75      7.32 o 
   2   6  11      148.40      149.17     10.64 o 
   4   6  11      265.71      240.31     12.64 o 
   6   6  11     1159.69     1238.64     29.47 o 
   8   6  11       37.28       39.29      6.19 o 
  -9   7  11      623.70      589.28     58.32 o 
  -7   7  11      864.18      825.63     40.89 o 
  -5   7  11       85.18       85.78     20.64 o 
  -3   7  11      178.12      175.59     14.68 o 
  -1   7  11        9.64        2.04      5.35 o 
   1   7  11     1658.64     1837.29     52.19 o 
   3   7  11      973.70     1058.65     39.08 o 
 -22   0  12     1874.84     1824.85    109.27 o 
 -20   0  12     1138.58     1136.10     42.68 o 
 -18   0  12     2069.21     2101.40     63.58 o 
 -16   0  12      390.68      448.84     20.56 o 
 -14   0  12        0.10        0.00      4.09 o 
 -12   0  12     3819.69     3816.58     77.89 o 
 -10   0  12     1838.27     1798.11     40.05 o 
  -8   0  12      698.85      685.14     23.53 o 
  -6   0  12     5951.15     5766.92     93.85 o 
  -4   0  12       20.92       18.75      4.56 o 
  -2   0  12     6643.23     6443.17    126.37 o 
   0   0  12       64.31       66.36      8.21 o 
   2   0  12      399.07      321.62     24.91 o 
   4   0  12      126.42      126.45     15.98 o 
   6   0  12       29.34       60.03     10.32 o 
   8   0  12     1982.20     1901.18     55.31 o 
  10   0  12      287.01      320.20     32.15 o 
  12   0  12      737.83      849.00     44.71 o 
  14   0  12      137.09      132.32     14.87 o 
 -21   1  12     4351.34     4569.85     71.39 o 
 -19   1  12      411.68      410.63     16.62 o 
 -17   1  12      100.36      109.51      8.28 o 
 -15   1  12      959.72      977.75     23.69 o 
 -13   1  12        0.26        2.13      3.01 o 
 -11   1  12      375.18      377.49     12.61 o 
  -9   1  12       57.77       61.38      5.16 o 
  -7   1  12     4479.59     4261.40     50.03 o 
  -5   1  12      512.34      521.69     15.07 o 
  -3   1  12      687.22      704.23     17.25 o 
  -1   1  12     2925.46     2884.70     37.27 o 
   1   1  12      870.23      809.32     22.26 o 
   3   1  12       23.52       14.66      5.33 o 
   5   1  12      383.33      395.50     27.39 o 
   7   1  12      663.35      669.57     22.42 o 
   9   1  12      897.39      928.24     27.00 o 
  11   1  12       50.23       46.75      6.66 o 
  13   1  12     3399.21     3833.80     87.18 o 
  15   1  12      663.81      628.77     34.31 o 
 -20   2  12       27.63       16.33      5.25 o 
 -18   2  12        8.71       12.00      3.59 o 
 -16   2  12        1.67        5.06      3.73 o 
 -14   2  12      373.10      397.14     16.92 o 
 -12   2  12      571.84      560.37     17.57 o 
 -10   2  12      189.64      179.21      9.69 o 
  -8   2  12      217.59      250.97     11.09 o 
  -6   2  12     3653.07     3379.48     44.19 o 
  -4   2  12      193.98      185.58      9.44 o 
  -2   2  12      786.35      831.65     19.38 o 
   0   2  12      885.43      873.36     20.78 o 
   2   2  12        1.90        5.05      2.86 o 
   4   2  12     1004.62     1026.98     33.07 o 
   6   2  12       53.46       45.32      7.43 o 
   8   2  12     1246.27     1295.84     38.15 o 
  10   2  12     1420.28     1498.03     41.22 o 
  12   2  12        3.79        3.75      4.98 o 
  14   2  12      172.74      185.20     14.51 o 
 -19   3  12     1780.92     1761.43     54.94 o 
 -17   3  12       94.61       96.66      8.68 o 
 -15   3  12      153.91      142.62      8.52 o 
 -13   3  12      125.57      162.27      9.33 o 
 -11   3  12       57.17       62.87      5.93 o 
  -9   3  12        5.09        2.35      3.39 o 
  -7   3  12      312.90      301.00     12.91 o 
  -5   3  12       89.02       96.99      7.24 o 
  -3   3  12     2108.13     2059.59     34.17 o 
  -1   3  12      464.16      457.14     14.29 o 
   1   3  12      590.90      527.38     16.87 o 
   3   3  12       84.58      109.39      7.75 o 
   5   3  12      132.22      150.53     10.76 o 
   7   3  12       79.06       82.90      8.94 o 
   9   3  12      341.79      369.52     18.61 o 
  11   3  12       40.14       59.31      8.69 o 
  13   3  12      985.12     1067.60     39.10 o 
 -18   4  12       11.96       17.13      7.33 o 
 -16   4  12      178.44      196.32     13.00 o 
 -14   4  12      268.17      261.68     12.42 o 
 -12   4  12      133.07      157.63     10.15 o 
 -10   4  12       45.79       41.31      4.77 o 
  -8   4  12        6.28        3.83      3.28 o 
  -6   4  12       48.01       35.52      4.38 o 
  -4   4  12      747.87      724.57     17.71 o 
  -2   4  12      556.44      584.63     15.78 o 
   0   4  12      519.68      483.56     15.45 o 
   2   4  12      493.64      458.10     15.14 o 
   4   4  12     1276.50     1330.54     26.38 o 
   6   4  12        7.01       13.56      5.63 o 
   8   4  12      257.08      247.43     16.54 o 
  10   4  12      146.12      146.29     13.26 o 
  12   4  12       96.86       96.41     14.96 o 
 -15   5  12       64.43       98.04     10.68 o 
 -13   5  12      190.23      206.17     11.42 o 
 -11   5  12      360.21      331.54     14.99 o 
  -9   5  12        3.84        2.41      3.54 o 
  -7   5  12       59.91       74.64      7.12 o 
  -5   5  12        2.67        1.05      3.13 o 
  -3   5  12      721.48      679.89     17.96 o 
  -1   5  12       43.14       55.49      6.17 o 
   1   5  12        1.64        3.10      3.80 o 
   3   5  12      174.98      171.85     10.78 o 
   5   5  12       54.33       54.97      6.41 o 
   7   5  12        0.50       14.58      5.27 o 
   9   5  12        1.41        8.55      5.61 o 
 -12   6  12       80.29       87.50     11.65 o 
 -10   6  12       16.92        8.45      3.68 o 
  -8   6  12        0.02        0.01      3.25 o 
  -6   6  12      108.36      106.31      8.60 o 
  -4   6  12       35.75       44.22      7.24 o 
  -2   6  12      266.72      287.53     16.42 o 
   0   6  12      321.87      296.35     16.93 o 
   2   6  12      411.80      426.14     20.05 o 
   4   6  12       63.53       74.05      8.20 o 
 -19   1  13        1.68        7.11      4.35 o 
 -17   1  13      389.52      423.37     16.40 o 
 -15   1  13      162.59      165.67     10.06 o 
 -13   1  13       16.31        6.55      3.13 o 
 -11   1  13      941.53      892.23     20.49 o 
  -9   1  13      411.12      409.54     20.78 o 
  -7   1  13      915.09      913.53     21.61 o 
  -5   1  13      432.85      436.51     14.68 o 
  -3   1  13        0.90        0.10      2.94 o 
  -1   1  13     3824.76     3901.34     73.59 o 
   1   1  13      444.13      454.25     22.40 o 
   3   1  13       43.93       35.39      8.23 o 
   5   1  13      240.97      249.98     16.97 o 
   7   1  13       41.58       37.20      6.46 o 
   9   1  13      522.26      510.37     20.84 o 
  11   1  13       66.40       58.35      7.41 o 
  13   1  13       46.62       31.51      7.54 o 
 -20   2  13     2522.84     2645.94     85.71 o 
 -18   2  13       11.37        6.96      3.53 o 
 -16   2  13       97.74      101.98      8.36 o 
 -14   2  13      172.46      145.67      9.64 o 
 -12   2  13      103.05      101.72      8.34 o 
 -10   2  13      727.86      651.15     19.32 o 
  -8   2  13      645.50      581.79     17.87 o 
  -6   2  13     1442.35     1476.93     28.51 o 
  -4   2  13     3019.07     2999.12     42.11 o 
  -2   2  13     1099.47     1139.06     27.25 o 
   0   2  13      153.39      169.14     10.13 o 
   2   2  13      266.47      261.48     17.18 o 
   4   2  13      646.96      574.79     25.88 o 
   6   2  13      229.22      223.39     14.57 o 
   8   2  13      699.68      639.39     25.14 o 
  10   2  13     1530.21     1511.29     42.96 o 
  12   2  13      251.61      272.99     17.97 o 
 -17   3  13      428.98      482.89     20.37 o 
 -15   3  13        7.82        7.57      6.44 o 
 -13   3  13      209.82      201.86     10.90 o 
 -11   3  13      800.77      816.53     23.68 o 
  -9   3  13      287.91      250.72     11.42 o 
  -7   3  13     2514.01     2365.74     53.84 o 
  -5   3  13     2127.38     2173.37     48.59 o 
  -3   3  13      364.46      362.38     14.19 o 
  -1   3  13     1849.80     1759.60     32.08 o 
   1   3  13      359.82      357.50     15.41 o 
   3   3  13       23.68       33.83      7.84 o 
   5   3  13      192.80      203.19     15.98 o 
   7   3  13       53.51       40.09      6.16 o 
   9   3  13      986.37     1035.60     32.95 o 
  11   3  13      775.41      772.20     28.73 o 
 -16   4  13      655.85      681.78     32.27 o 
 -14   4  13       28.43       39.62      7.93 o 
 -12   4  13       39.06       47.72      6.24 o 
 -10   4  13      426.12      433.73     17.09 o 
  -8   4  13       31.97       29.16      4.58 o 
  -6   4  13      412.49      426.36     16.33 o 
  -4   4  13     1274.33     1246.90     28.13 o 
  -2   4  13      906.21      929.60     26.25 o 
   0   4  13      310.23      297.16     14.75 o 
   2   4  13       17.89        6.07      4.72 o 
   4   4  13        0.76        2.61      4.06 o 
   6   4  13      151.16      164.51     13.39 o 
   8   4  13       28.69       34.35      7.59 o 
 -13   5  13      134.33      128.52     11.68 o 
 -11   5  13      103.41      123.85     12.20 o 
  -9   5  13      452.82      409.24     15.44 o 
  -7   5  13       54.02       42.09      5.31 o 
  -5   5  13      669.74      635.56     18.86 o 
  -3   5  13      156.56      188.12     11.22 o 
  -1   5  13      321.81      367.39     15.27 o 
   1   5  13      516.14      573.52     24.43 o 
   3   5  13      489.68      557.77     19.99 o 
   5   5  13        1.86        0.00      3.87 o 
  -6   6  13      678.66      721.98     36.57 o 
  -4   6  13     1416.32     1483.96     77.08 o 
  -2   6  13      724.21      726.62     53.58 o 
 -18   0  14      435.61      424.87     34.71 o 
 -16   0  14       42.10       42.10      9.28 o 
 -14   0  14     1110.09     1196.05     45.18 o 
 -12   0  14     1015.24      980.12     39.27 o 
 -10   0  14     1958.91     1851.58     60.57 o 
  -8   0  14      133.00      131.82     11.12 o 
  -6   0  14     1287.09     1300.15     48.12 o 
  -4   0  14     4357.35     4366.55     94.11 o 
  -2   0  14      297.30      340.22     28.74 o 
   0   0  14      970.55     1035.59     50.67 o 
   2   0  14     1264.36     1373.57     58.87 o 
   4   0  14       86.54       79.40     14.43 o 
   6   0  14      887.97      966.77     49.91 o 
   8   0  14       23.27       19.28      8.44 o 
  10   0  14     2493.54     2775.56    145.14 o 
 -17   1  14      212.50      191.82     12.06 o 
 -15   1  14      171.04      152.67     10.00 o 
 -13   1  14      518.56      501.10     17.62 o 
 -11   1  14      177.43      175.06     10.13 o 
  -9   1  14     3179.41     3161.56     94.27 o 
  -7   1  14        5.51        6.25      3.34 o 
  -5   1  14      468.31      485.33     15.83 o 
  -3   1  14       26.82       36.06      6.03 o 
  -1   1  14        1.59        0.00      5.61 o 
   1   1  14     1382.28     1455.89     43.09 o 
   3   1  14      127.80      145.32     14.71 o 
   5   1  14      457.73      455.23     38.42 o 
   7   1  14      184.96      213.38     22.08 o 
   9   1  14     1266.65     1348.54     38.72 o 
  11   1  14      300.85      276.92     25.09 o 
 -16   2  14       83.40       75.22      7.55 o 
 -14   2  14       17.85       16.22      4.01 o 
 -12   2  14        7.05        3.14      3.73 o 
 -10   2  14     1208.47     1172.77     29.66 o 
  -8   2  14      102.73       93.89      7.46 o 
  -6   2  14     1614.03     1593.35     35.06 o 
  -4   2  14      932.22      995.20     26.54 o 
  -2   2  14      480.70      507.37     18.47 o 
   0   2  14       98.91      118.11     12.59 o 
   2   2  14       63.60       55.33      9.31 o 
   4   2  14       92.03       97.45     11.34 o 
   6   2  14      170.40      204.69     23.22 o 
   8   2  14        1.90        0.00      5.28 o 
  10   2  14     1348.68     1434.40     47.30 o 
 -15   3  14     1127.23     1198.55     29.22 o 
 -13   3  14       57.01       55.88      5.77 o 
 -11   3  14      245.19      296.33     13.14 o 
  -9   3  14      301.16      298.50     14.12 o 
  -7   3  14      127.59      111.76      8.72 o 
  -5   3  14      799.84      856.69     25.05 o 
  -3   3  14      508.08      465.93     16.75 o 
  -1   3  14       23.30       25.30      5.00 o 
   1   3  14     1467.96     1607.30     62.73 o 
   3   3  14      153.33      173.36     15.19 o 
   5   3  14      448.48      466.29     25.12 o 
   7   3  14     1004.85     1036.20     37.85 o 
 -12   4  14       22.57       13.83      5.80 o 
 -10   4  14      583.88      605.80     21.56 o 
  -8   4  14      511.55      526.47     19.52 o 
  -6   4  14       10.18        4.13      4.58 o 
  -4   4  14      270.55      229.60     13.59 o 
  -2   4  14       10.27       14.52      4.32 o 
   0   4  14      829.03      902.30     31.35 o 
   2   4  14      330.14      330.90     19.20 o 
   4   4  14       11.67        8.44      8.45 o 
  -7   5  14        0.61        0.00      4.09 o 
  -5   5  14       91.38       89.10     12.94 o 
  -3   5  14       32.31       24.12     14.88 o 
  -1   5  14        0.03        9.75      6.03 o 
 -15   1  15        0.99        6.05      4.01 o 
 -13   1  15      334.39      324.14     14.69 o 
 -11   1  15       90.63      105.35      8.01 o 
  -9   1  15      121.53      142.26      9.43 o 
  -7   1  15      145.51      135.95     10.00 o 
  -5   1  15      178.86      161.37     14.78 o 
  -3   1  15      656.58      706.98     30.88 o 
  -1   1  15        6.40       19.40      5.88 o 
   1   1  15      142.25      154.94     14.96 o 
   3   1  15      990.88     1165.04     40.69 o 
   5   1  15        7.82        4.59      5.63 o 
   7   1  15      672.37      639.39     47.41 o 
 -14   2  15       52.85       54.73      7.15 o 
 -12   2  15      687.02      688.26     21.88 o 
 -10   2  15      654.98      624.12     20.29 o 
  -8   2  15     1121.40     1170.71     41.61 o 
  -6   2  15      171.69      162.24     11.29 o 
  -4   2  15     1458.02     1462.06     40.13 o 
  -2   2  15      630.22      704.50     31.23 o 
   0   2  15      102.84       94.35     11.86 o 
   2   2  15      763.93      757.43     32.69 o 
   4   2  15      680.18      694.24     31.37 o 
   6   2  15       40.89        6.66      9.20 o 
 -11   3  15       18.12        0.00      6.35 o 
  -9   3  15      536.12      588.63     30.16 o 
  -7   3  15      166.21      173.63     11.19 o 
  -5   3  15     2861.00     2943.05     90.00 o 
  -3   3  15     1017.25     1195.01     36.96 o 
  -1   3  15      166.34      182.01     14.31 o 
   1   3  15        0.97        0.00      7.58 o 
   3   3  15      353.20      414.16     30.92 o 
  -6   4  15      551.37      521.36     30.56 o 
  -4   4  15      405.34      398.02     26.39 o 
  -2   4  15       66.63       71.54     18.02 o 
 -10   0  16      335.09      336.20     32.97 o 
  -6   0  16       73.60       52.35     18.23 o 
  -9   1  16      294.80      308.69     23.67 o 
  -8   2  16      608.99      630.78     35.46 o 
  -6   2  16        3.14       16.63     11.59 o 
                                                 
